# Supplementary material for: Genome-wide association study of biological nitrogen fixation traits in mini-core cowpea germplasm
Source: PLoS One. 2025 May 9;20(5):e0322203. doi: 10.1371/journal.pone.0322203 (PMC12063810; doi:10.1371/journal.pone.0322203)
Supplement: S1 Table — (XLSX) [file pone.0322203.s001.xlsx]

## Sheet: Sheet1
#	Genotype	Country of Origin	Continent
1	524_B	USA	America
2	Apagbaala	Ghana	Africa
3	Cameroon_12_58	Cameroon	Africa
4	CB3	USA	America
5	CB46	USA	America
6	Early_Scarlet	USA	America
7	Faef_14_Inhaca_E	Mozambique	Africa
8	FN_1_13_04	Mozambique	Africa
9	FN_2_13_04	Mozambique	Africa
10	French_Bean	Thailand	Asia
11	Gorda	Puerto Rico	America
12	IAR7/8_4_5_1	Nigeria	Africa
13	INIA_120	Mozambique	Africa
14	INIA_34	Mozambique	Africa
15	INIA_40	Mozambique	Africa
16	INIA_41	Mozambique	Africa
17	INIA_5E	Mozambique	Africa
18	INIA_72	Mozambique	Africa
19	IT82E_18	Nigeria	Africa
20	IT83D_442	Nigeria	Africa
21	IT84S_2049	Nigeria	Africa
22	IT85F_867_5	Nigeria	Africa
23	IT93K_452_1	Nigeria	Africa
24	IT93K_503_1	Nigeria	Africa
25	IT95K_1093_5	Nigeria	Africa
26	IT95K_1105_5	Nigeria	Africa
27	IT95M_190	Nigeria	Africa
28	IT97K_207_21	Nigeria	Africa
29	IT97K_461_4	Nigeria	Africa
30	IT97K_499_35_1_1	Nigeria	Africa
31	IT97K_499_39_1_1	Nigeria	Africa
32	IT97K_556_6	Nigeria	Africa
33	IT98K_205_8	Nigeria	Africa
34	IT98K_428_2	Nigeria	Africa
35	IT98K_555_1	Nigeria	Africa
36	IT99K_124_5	Nigeria	Africa
37	KVx_403_P_20_T	Burkina Faso	Africa
38	KVx_525	Burkina Faso	Africa
39	Lyg_321_2	USA	America
40	Massava_11	Mozambique	Africa
41	Melakh	Senegal	Africa
42	Mougne	Senegal	Africa
43	Moussa_Local	Senegal	Africa
44	Muinana_Lawe	Mozambique	Africa
45	NamuesseD	Mozambique	Africa
46	Nhacoongo_1	Mozambique	Africa
47	Nhacoongo_3	Mozambique	Africa
48	Pakau	Senegal	Africa
49	Prima	Nigeria	Africa
50	Sanzi	Ghana	Africa
51	SASAQUE	Japan	Asia
52	Tete_2	Mozambique	Africa
53	TVu_1000	Ghana	Africa
54	TVu_1004	USA	America
55	TVu_10100	Colombie	America
56	TVu_1016	USA	America
57	TVu_10179	India	Asia
58	TVu_10281	Benin	Africa
59	TVu_1036	USA	America
60	TVu_10366	India	Asia
61	TVu_1037	USA	America
62	TVu_10466	Burkina Faso	Africa
63	TVu_1059	USA	America
64	TVu_1124	Nigeria	Africa
65	TVu_12565	India	Asia
66	TVu_1280	Tanzania	Africa
67	TVu_12804	India	Asia
68	TVu_12897	India	Asia
69	TVu_12923	India	Asia
70	TVu_12937	India	Asia
71	TVu_12968	India	Asia
72	TVu_1330	Uganda	Africa
73	TVu_13305	Zambia	Africa
74	TVu_13388	Burkina Faso	Africa
75	TVu_13463	Kenya	Africa
76	TVu_13485	Kenya	Africa
77	TVu_13778	Brazil	America
78	TVu_13939	Botswana	Africa
79	TVu_13958	USSR	America
80	TVu_13965	USSR	America
81	TVu_13968	USSR	America
82	TVu_14172	Nigeria	Africa
83	TVu_14190	Nigeria	Africa
84	TVu_14248	Botswana	Africa
85	TVu_14253	Botswana	Africa
86	TVu_14272	Botswana	Africa
87	TVu_14321	Botswana	Africa
88	TVu_14336	Senegal	Africa
89	TVu_14393	Senegal	Africa
90	Tvu_14533	Mali	Africa
91	TVu_14621	Mali	Africa
92	TVu_14632	Central African Republic	Africa
93	TVu_14633	Central African Republic	Africa
94	TVu_14691	Botswana	Africa
95	TVu_14759	Botswana	Africa
96	TVu_1477	Mali	Africa
97	TVu_14862	China	Asia
98	TVu_14875	China	Asia
99	TVu_14949	Niger	Africa
100	TVu_14970	Niger	Africa
101	TVu_14971	Niger	Africa
102	TVu_15114	Malawi	Africa
103	TVu_15143	Malawi	Africa
104	TVu_15315	Chad	Africa
105	TVu_1536	Turkey	Europe
106	TVu_15391	Lesotho	Africa
107	TVu_15400	Lesotho	Africa
108	TVu_15411	Lesotho	Africa
109	TVu_15426	Lesotho	Africa
110	TVu_1556	Nigeria	Africa
111	TVu_15610	Nigeria	Africa
112	TVu_15636	Nigeria	Africa
113	TVu_15639	Nigeria	Africa
114	TVu_15653	Nigeria	Africa
115	TVu_15661	Nigeria	Africa
116	TVu_1583	Nigeria	Africa
117	TVu_15861	Yemen	Asia
118	TVu_15878	Ghana	Africa
119	TVu_15995	Botswana	Africa
120	TVu_1609	USA	America
121	TVu_16237	Italy	Europe
122	TVu_16304	Italy	Europe
123	TVu_16368	Benin	Africa
124	TVu_1637	Puerto Rico	America
125	TVu_16403	Benin	Africa
126	TVu_16408	Benin	Africa
127	TVu_16465	Nigeria	Africa
128	TVu_16504	Nigeria	Africa
129	TVu_16521	Guinea	Africa
130	TVu_1715	USA	America
131	TVu_1727	USA	America
132	TVu_1811	Puerto Rico	America
133	TVu_201	USA	America
134	TVu_21	Philippines	Asia
135	TVu_2168	Unkown	Unkown
136	TVu_2280	Peru	America
137	TVu_2322	Turkey	Europe
138	TVu_2398	Iran	Asia
139	TVu_2449	India	Asia
140	TVu_264	USA	America
141	TVu_2723	India	Asia
142	TVu_2736	India	Asia
143	TVu_2845	India	Asia
144	TVu_2933	India	Asia
145	TVu_2971	India	Asia
146	TVu_3076	India	Asia
147	TVu_3156	India	Asia
148	TVu_3360	India	Asia
149	TVu_3552	India	Asia
150	TVu_3565	India	Asia
151	TVu_3652	Australia	Australia
152	TVu_3657	China	Asia
153	TVu_3804	Nigeria	Africa
154	TVu_3830	Nigeria	Africa
155	TVu_3842	Nigeria	Africa
156	TVu_3947	Nigeria	Africa
157	TVu_3965	Nigeria	Africa
158	TVu_415	USA	America
159	TVu_43	Nigeria	Africa
160	TVu_4316	Nigeria	Africa
161	TVu_4535	Nigeria	Africa
162	TVu_4545	Nigeria	Africa
163	TVu_4632	Tanzania	Africa
164	TVu_467	Mauritania	Africa
165	TVu_4984	Niger	Africa
166	TVu_5444	Nigeria	Africa
167	TVu_6356	USA	America
168	TVu_6365	USA	America
169	TVu_6439	South Africa	Africa
170	TVu_6464	Uganda	Africa
171	TVu_6493	South Africa	Africa
172	TVu_6641	Liberia	Africa
173	TVu_6644	Liberia	Africa
174	TVu_6663	Nigeria	Africa
175	TVu_6968	Niger	Africa
176	TVu_7642	Mali	Africa
177	TVu_7647	Mali	Africa
178	TVu_7684	Mali	Africa
179	TVu_7719	Cote d'Ivoire	Africa
180	TVu_7739	Cote d'Ivoire	Africa
181	TVu_7755	Cote d'Ivoire	Africa
182	TVu_7778	Cote d'Ivoire	Africa
183	TVu_7991	Nigeria	Africa
184	TVu_8	Nigeria	Africa
185	TVu_8059	Cote d'Ivoire	Africa
186	TVu_8072	Papua New Ginea	Africa
187	TVu_8082	Cote d'Ivoire	Africa
188	TVu_8262	Burkina Faso	Africa
189	Tvu_8389	Papua New Ginea	Africa
190	TVu_84	South Africa	Africa
191	TVu_8612	Togo	Africa
192	TVu_8622	Togo	Africa
193	TVu_8631	Togo	Africa
194	TVu_8641	Togo	Africa
195	TVu_8656	Benin	Africa
196	TVu_8671	Benin	Africa
197	TVu_8673	Benin	Africa
198	TVu_8713	Benin	Africa
199	TVu_8779	Benin	Africa
200	TVu_8812	Benin	Africa
201	TVu_8883	Benin	Africa
202	TVu_9031	Nigeria	Africa
203	TVu_9256	Burkina Faso	Africa
204	TVu_9257	Burkina Faso	Africa
205	TVu_9259	Burkina Faso	Africa
206	TVu_9393	India	Asia
207	TVu_946	Nigeria	Africa
208	TVu_9469	Egypt	Africa
209	TVu_9508	Egypt	Africa
210	TVu_969	Nigeria	Africa
211	TVu_972	Nigeria	Africa
212	TVu_9801	Malawi	Africa
213	TVu_9848	Malawi	Africa
214	UCR_11	Iran	Asia
215	UCR_1340	India	Asia
216	UCR_1342	India	Asia
217	UCR_1432	Nigeria	Africa
218	UCR_24	USA	America
219	UCR_288	Nigeria	Africa
220	UCR_3301	Senegal	Africa
221	UCR_3326	Senegal	Africa
222	UCR_5272	Ghana	Africa
223	UCR_5275	Australia	Australia
224	UCR_5279	Ghana	Africa
225	UCR_5280	Sudan	Africa
226	UCR_5353	Italy	Europe
227	UCR_5385	Italy	Europe
228	UCR_707	Kenya	Africa
229	UCR_739	Botswana	Africa
230	UCR_779	Botswana	Africa
231	UCR_830	Botswana	Africa
232	VAR_10B	Mozambique	Africa
233	VAR_3A	Mozambique	Africa
234	Vazzano_Black	Italy	Europe
235	Vazzano_Brown	Italy	Europe
236	Vg48	Portugal	Europe
237	Vg50	Portugal	Europe
238	Vg56	Portugal	Europe
239	Vg62	Portugal	Europe
240	Xingove	Mozambique	Africa
241	Yacine	Senegal	Africa
