# Supplementary material for: Genome-wide association study of biological nitrogen fixation traits in mini-core cowpea germplasm
Source: PLoS One. 2025 May 9;20(5):e0322203. doi: 10.1371/journal.pone.0322203 (PMC12063810; doi:10.1371/journal.pone.0322203)
Supplement: S2 Table — (XLSX) [file pone.0322203.s002.xlsx]

## Sheet: Sheet2
Trait	Method	RS#	Chr	Marker position (bp)	QTN effect	LOD score	'-log10(P)'	r2 (%)	MAF	Allele
NN	mrMLM	C_3_7184606	3	7184606	-10.8265	7.1112	7.979	45.9969	0.3529	CC
NN	mrMLM	C_10_40167996	10	40167996	-10.8108	4.578	5.3564	24.6837	0.1176	TT
NN	FASTmrMLM	C_8_27324059	8	27324059	-8.3313	3.7955	4.5367	25.7307	0.2222	AA
NN	pLARmEB	C_1_34265294	1	34265294	4.0905	3.7536	4.4926	8.861	0.4444	AA
NN	pLARmEB	C_4_36682299	4	36682299	-4.8843	4.8734	5.6644	11.8046	0.3611	TT
NN	pLARmEB	C_6_31284296	6	31284296	-3.8273	4.6222	5.4026	7.2482	0.3611	GG
NN	pLARmEB	C_10_36974151	10	36974151	4.8965	4.4675	5.2411	11.8638	0.3611	CC
NE	mrMLM	C_1_34265294	1	34265294	10.2966	5.8342	6.6615	30.567	0.4706	GG
NE	mrMLM	C_3_56549146	3	56549146	-7.1845	3.0228	3.7195	13.3938	0.3529	GG
NE	mrMLM	C_10_1598130	10	1598130	15.1949	3.2267	3.9361	14.1455	0.0588	TT
NE	FASTmrMLM	C_1_34265294	1	34265294	9.4508	5.8342	6.6615	25.7512	0.4444	AA
NE	FASTmrMLM	C_3_56549146	3	56549146	-5.6729	3.0228	3.7195	8.3504	0.3333	GG
NE	FASTmrMLM	C_10_1598130	10	1598130	11.3413	3.2267	3.9361	7.8803	0.0556	TT
NE	pLARmEB	C_1_34265294	1	34265294	9.4508	5.8342	6.6615	25.7512	0.4444	AA
NE	pLARmEB	C_3_56549146	3	56549146	-5.6729	3.0228	3.7195	8.3504	0.3333	GG
NE	pLARmEB	C_10_1598130	10	1598130	11.3412	3.2267	3.9361	7.8803	0.0556	TT
NE	ISIS EM-BLASSO	C_1_34265294	1	34265294	9.098	4.3033	5.0694	23.8646	0.4444	AA
NDW	mrMLM	C_3_10079842	3	10079842	-20.8028	3.2319	3.9416	46.2392	0.2059	CC
NDW	mrMLM	C_7_34437020	7	34437020	-27.0926	7.5621	8.4425	26.2712	0.0294	TT
NDW	FASTmrMLM	C_3_10079842	3	10079842	-18.1672	9.3467	10.2709	37.7049	0.1944	CC
NDW	FASTmrMLM	C_11_8745996	11	8745996	-8.236	3.5608	4.2894	7.7492	0.1944	GG
NDW	FASTmrEMMA	C_7_34414059	7	34414059	-1.6181e-05	4.0309	4.784	7.4775e-12	0.1944	GG
NDW	pLARmEB	C_7_24539939	7	24539939	-14.6309	5.1907	5.9944	8.7386	0.25	TT
NDW	pLARmEB	C_7_34437020	7	34437020	-25.5857	7.49	8.3684	7.4782	0.0556	TT
NDW	ISIS EM-BLASSO	C_3_9517502	3	9517502	-15.5473	5.7853	6.6109	17.4119	0.1111	AA
NDW	ISIS EM-BLASSO	C_7_34437020	7	34437020	-26.2813	8.486	9.3902	26.4319	0.0556	TT
NDW	ISIS EM-BLASSO	C_8_36587185	8	36587185	-12.6673	6.5885	7.4406	21.9434	0.25	TT
