# Supplementary material for: Genome-wide association study of biological nitrogen fixation traits in mini-core cowpea germplasm
Source: PLoS One. 2025 May 9;20(5):e0322203. doi: 10.1371/journal.pone.0322203 (PMC12063810; doi:10.1371/journal.pone.0322203)
Supplement: S3 Table — (XLSX) [file pone.0322203.s003.xlsx]

## Sheet: Sheet2
Trait	Method	RS#	Chr	Marker position (bp)	QTN effect	LOD score	'-log10(P)'	r2 (%)	MAF	Allele
NN	mrMLM	C_3_48044269	3	48044269	-8.4708	6.4457	7.2933	23.3172	0.3529	AA
NN	mrMLM	C_6_24933702	6	24933702	-13.0698	5.4148	6.227	18.3794	0.0882	AA
NN	mrMLM	C_6_19439831	6	19439831	-7.0048	5.2619	6.0683	17.2246	0.4412	CC
NN	mrMLM	C_7_33517786	7	33517786	5.9715	4.4727	5.2465	12.2075	0.3824	AA
NN	FASTmrMLM	C_6_24933702	6	24933702	-19.6327	5.7192	6.5425	41.4717	0.0833	AA
NN	FASTmrEMMA	C_3_7510199	3	7510199	-14.4064	4.0876	4.8435	16.0572	0.3472	TT
NN	FASTmrEMMA	C_4_27315973	4	27315973	25.6309	5.9869	6.8195	32.1288	0.1667	GG
NN	pLARmEB	C_2_25509025	2	25509025	-3.9379	4.7334	5.5185	4.539	0.4167	AA
NN	pLARmEB	C_3_7510199	3	7510199	-6.0977	6.5794	7.4312	9.9506	0.3472	TT
NN	pLARmEB	C_3_39364008	3	39364008	-8.0499	4.7488	5.5346	7.7076	0.1111	GG
NN	pLARmEB	C_5_5734744	5	5734744	-8.9747	7.2018	8.0722	15.1936	0.1944	AA
NN	pLARmEB	C_6_23154812	6	23154812	3.6186	3.2661	3.9778	2.47	0.1944	GG
NN	ISIS EM-BLASSO	C_3_7510199	3	7510199	-6.1401	5.0241	5.8212	11.8003	0.3472	TT
NN	ISIS EM-BLASSO	C_3_39364008	3	39364008	-7.1914	3.2778	3.9902	7.1944	0.1111	GG
NN	ISIS EM-BLASSO	C_4_27315973	4	27315973	6.925	3.2688	3.9807	9.3814	0.1667	GG
NN	ISIS EM-BLASSO	C_5_5734744	5	5734744	-7.0723	3.624	4.3561	11.035	0.1944	AA
NE	mrMLM	C_3_17849857	3	17849857	-24.05	3.7496	4.4884	28.3776	0.0882	CC
NE	mrMLM	C_6_24895855	6	24895855	-12.951	3.4527	4.1753	25.6017	0.3824	TT
NDW	FASTmrMLM	C_11_28197064	11	28197064	-15.5493	5.4278	6.2405	32.5185	0.25	GG
NDW	FASTmrEMMA	C_11_28197064	11	28197064	-33.4771	5.2116	6.0161	37.6828	0.25	GG
NDW	pLARmEB	C_11_28197064	11	28197064	-15.5493	5.4278	6.2405	26.3898	0.25	GG
NDW	ISIS EM-BLASSO	C_11_28197064	11	28197064	-15.5493	5.4278	6.2405	32.5184	0.25	GG
