# Supplementary material for: Genome-wide association study of biological nitrogen fixation traits in mini-core cowpea germplasm
Source: PLoS One. 2025 May 9;20(5):e0322203. doi: 10.1371/journal.pone.0322203 (PMC12063810; doi:10.1371/journal.pone.0322203)
Supplement: S4 Table — (XLSX) [file pone.0322203.s004.xlsx]

## Sheet: Sheet2
Trait	Method	RS#	Chr	Marker position (bp)	QTN effect	LOD score	'-log10(P)'	r2 (%)	MAF	Allele
NN	FASTmrEMMA	C_5_2329672	5	2329672	24.1193	4.1971	4.9582	29.2572	0.4167	AA
NN	ISIS EM-BLASSO	C_5_2329672	5	2329672	11.4995	5.8619	6.6902	26.6024	0.4167	AA
NN	ISIS EM-BLASSO	C_7_22939448	7	22939448	-5.3282	3.1997	3.9074	5.8018	0.4444	CC
NN	ISIS EM-BLASSO	C_10_4774546	10	4774546	-12.4713	3.8512	4.5953	12.714	0.1111	GG
NE	FASTmrMLM	C_1_34311782	1	34311782	12.4667	3.4889	4.2135	22.9021	0.3333	TT
NE	FASTmrEMMA	C_7_24842066	7	24842066	23.7504	3.4997	4.2249	22.7285	0.4167	AA
NE	pLARmEB	C_1_34311782	1	34311782	13.0113	7.2893	8.1621	24.9467	0.3333	TT
NE	pLARmEB	C_4_32358199	4	32358199	-12.4475	4.2292	4.9918	12.2877	0.1389	CC
NE	pLARmEB	C_10_6365064	10	6365064	12.2665	5.0828	5.8822	11.933	0.125	CC
NE	pLARmEB	C_10_36165523	10	36165523	5.4582	3.0991	3.8006	3.4145	0.2222	GG
NDW	mrMLM	C_7_34414059	7	34414059	-32.3727	8.222	9.1197	46.8379	0.1765	GG
NDW	mrMLM	C_7_24842066	7	24842066	15.7055	4.057	4.8114	17.1064	0.3824	GG
NDW	FASTmrMLM	C_7_34414059	7	34414059	-26.6637	6.2492	7.0905	31.7747	0.1944	GG
NDW	FASTmrMLM	C_8_36587185	8	36587185	-16.7801	4.0845	4.8402	15.064	0.25	TT
NDW	FASTmrEMMA	C_7_34414059	7	34414059	-65.6607	6.7029	7.5585	48.1715	0.1944	GG
NDW	pLARmEB	C_7_34414059	7	34414059	-15.9767	3.4358	4.1574	5.6276	0.1944	GG
NDW	pLARmEB	C_7_34437020	7	34437020	-23.9211	4.0269	4.7798	4.226	0.0556	TT
NDW	pLARmEB	C_7_38174906	7	38174906	-7.3132	3.1337	3.8374	1.6729	0.3333	GG
NDW	pLARmEB	C_8_36587185	8	36587185	-21.3384	7.7169	8.6015	12.0167	0.25	TT
NDW	ISIS EM-BLASSO	C_7_34414059	7	34414059	-26.6637	6.2492	7.0905	31.7747	0.1944	GG
NDW	ISIS EM-BLASSO	C_8_36587185	8	36587185	-16.7801	4.0845	4.8402	15.0639	0.25	TT
