# Supplementary material for: Genome-wide association study of biological nitrogen fixation traits in mini-core cowpea germplasm
Source: PLoS One. 2025 May 9;20(5):e0322203. doi: 10.1371/journal.pone.0322203 (PMC12063810; doi:10.1371/journal.pone.0322203)
Supplement: S5 Table — (XLS) [file pone.0322203.s005.xls]

## Sheet: Sheet1
Ref	Start	End	Gene_ID							Chr	locusName	transcriptName	peptideName	Pfam	Panther	ec	KOG	KO	GO	Best-hit-arabi-name	Best-hit-arabi-defline	Best-hit-clamy-name	Best-hit-clamy-defline	Best-hit-rice-name	Best-hit-rice-defline
gene	1951	3899	Vigun01g000100							1	Vigun01g000100	Vigun01g000100.1	Vigun01g000100.1.p	PF07521	PTHR11203 PTHR11203:SF37
gene	64295	73703	Vigun01g000200							1	Vigun01g000200	Vigun01g000200.1	Vigun01g000200.1.p	PF04418	PTHR21304 PTHR21304:SF0		KOG4604	K17784		AT1G72170	Domain of unknown function (DUF543)	Cre12.g515150	(1 of 1) K17784 - mitochondrial inner membrane organizing system protein 1 (MINOS1, MOS1)	LOC_Os03g62420	expressed protein
gene	67823	68503	Vigun01g000250							1	Vigun01g000250	Vigun01g000250.1	Vigun01g000250.1.p			EC:2.7.7.49
gene	80504	82482	Vigun01g000300							1	Vigun01g000300	Vigun01g000300.1	Vigun01g000300.1.p	PF01738	PTHR17630 PTHR17630:SF45			K01061	GO:0016787
gene	83009	85798	Vigun01g000400							1	Vigun01g000400	Vigun01g000400.2	Vigun01g000400.2.p		PTHR31984 PTHR31984:SF1			K07735
gene	113572	129258	Vigun01g000500							1	Vigun01g000500	Vigun01g000500.1	Vigun01g000500.1.p	PF10250	PTHR31288 PTHR31288:SF8					AT1G35510	O-fucosyltransferase family protein
gene	136905	137405	Vigun01g000601							1	Vigun01g000601	Vigun01g000601.1	Vigun01g000601.1.p
gene	143297	147099	Vigun01g000700							1	Vigun01g000700	Vigun01g000700.1	Vigun01g000700.1.p	PF01712	PTHR10513 PTHR10513:SF24	EC:2.7.1.74	KOG4235			AT1G72040	P-loop containing nucleoside triphosphate hydrolases superfamily protein	Cre02.g095350	Conserved in the Green Lineage	LOC_Os01g65350	deoxynucleoside kinase family, putative, expressed
gene	153700	157026	Vigun01g000800							1	Vigun01g000800	Vigun01g000800.1	Vigun01g000800.1.p	PF12697	PTHR10992 PTHR10992:SF785	EC:3.1.1.82	KOG1454			AT1G33990	methyl esterase 14			LOC_Os08g01850	esterase, putative, expressed
gene	157567	159536	Vigun01g000900							1	Vigun01g000900	Vigun01g000900.1	Vigun01g000900.1.p	PF02362	PTHR31674 PTHR31674:SF1				GO:0003677
gene	161768	169548	Vigun01g001000							1	Vigun01g001000	Vigun01g001000.2	Vigun01g001000.2.p	PF03467	PTHR13112 PTHR13112:SF3			K14328	GO:0000166	AT1G33980	Smg-4/UPF3 family protein
gene	185646	191542	Vigun01g001100							1	Vigun01g001100	Vigun01g001100.1	Vigun01g001100.1.p	PF00319 PF01486	PTHR11945 PTHR11945:SF238		KOG0014		GO:0003677 GO:0003700 GO:0005634 GO:0006355 GO:0046983	AT4G09960	K-box region and MADS-box transcription factor family protein
gene	218242	226136	Vigun01g001125							1	Vigun01g001125	Vigun01g001125.1	Vigun01g001125.1.p	PF03552	PTHR13301 PTHR13301:SF62	EC:2.4.1.12			GO:0016020 GO:0016760 GO:0030244
gene	226308	227061	Vigun01g001150							1	Vigun01g001150	Vigun01g001150.1	Vigun01g001150.1.p
gene	227174	228841	Vigun01g001175							1	Vigun01g001175	Vigun01g001175.1	Vigun01g001175.1.p		PTHR22835 PTHR22835:SF143	EC:3.1.1.3								LOC_Os02g26080	anther-specific proline-rich protein APG precursor, putative, expressed
gene	230209	232455	Vigun01g001200							1	Vigun01g001200	Vigun01g001200.1	Vigun01g001200.1.p	PF00657	PTHR22835 PTHR22835:SF207	EC:3.1.1.3			GO:0016788			Cre16.g680300	(1 of 5) 2.3.1.43 - Phosphatidylcholine--sterol O-acyltransferase / Phospholipid--cholesterol acyltransferase
gene	234117	238893	Vigun01g001301							1	Vigun01g001301	Vigun01g001301.1	Vigun01g001301.1.p	PF14259	PTHR23139 PTHR23139:SF61		KOG0120	K12837	GO:0000166 GO:0003676	AT1G60900	U2 snRNP auxilliary factor, large subunit, splicing factor	Cre09.g391949	(1 of 1) PTHR23139//PTHR23139:SF61 - RNA-BINDING PROTEIN // SUBFAMILY NOT NAMED	LOC_Os11g45590	transposon protein, putative, CACTA, En/Spm sub-class, expressed
gene	243137	244357	Vigun01g001400							1	Vigun01g001400	Vigun01g001400.1	Vigun01g001400.1.p	PF04669	PTHR31444 PTHR31444:SF2	EC:2.1.1.112		K18801
gene	245885	249905	Vigun01g001500							1	Vigun01g001500	Vigun01g001500.1	Vigun01g001500.1.p	PF13417	PTHR11260 PTHR11260:SF136			K03354	GO:0005515	AT4G10000	Thioredoxin family protein
gene	255873	260549	Vigun01g001600							1	Vigun01g001600	Vigun01g001600.1	Vigun01g001600.1.p	PF08241	PTHR13090	EC:2.1.1.197	KOG2940	K18162	GO:0008152 GO:0008168	AT1G22800	S-adenosyl-L-methionine-dependent methyltransferases superfamily protein	Cre13.g584750	S-adenosyl-L-methionine-dependent methyltransferase
gene	263588	265741	Vigun01g001700							1	Vigun01g001700	Vigun01g001700.1	Vigun01g001700.1.p	PF01490	PTHR22950 PTHR22950:SF316		KOG1303		GO:0006865 GO:0016020	AT1G71680	Transmembrane amino acid transporter family protein
gene	268235	270244	Vigun01g001800							1	Vigun01g001800	Vigun01g001800.1	Vigun01g001800.1.p	PF06803	PTHR22894		KOG4172	K15707	GO:0005515 GO:0008270	AT1G72175	RING/U-box protein with domain of unknown function (DUF 1232)
gene	271293	271406	Vigun01g001900							1	Vigun01g001900	Vigun01g001900.1	Vigun01g001900.1.p	PF10215	PTHR28677					AT5G02502	Oligosaccaryltransferase
gene	272610	290785	Vigun01g002000							1	Vigun01g002000	Vigun01g002000.1	Vigun01g002000.1.p	PF01119 PF13589 PF16413	PTHR10073 PTHR10073:SF40			K08734	GO:0005524 GO:0006298 GO:0030983	AT4G09140	MUTL-homologue 1	Cre01.g036050	DNA mismatch repair protein	LOC_Os01g72880	DNA mismatch repair protein Mlh1, putative, expressed
gene	291544	298059	Vigun01g002100							1	Vigun01g002100	Vigun01g002100.1	Vigun01g002100.1.p	PF04280	PTHR10721		KOG2580	K17804		AT2G36070	translocase inner membrane subunit 44-2	Cre16.g660800	Mitochondrial inner membrane translocase subunit	LOC_Os07g22700	tim44-like domain containing protein, expressed
gene	298633	303704	Vigun01g002200							1	Vigun01g002200	Vigun01g002200.1	Vigun01g002200.1.p	PF00389 PF02826	PTHR10996 PTHR10996:SF108	EC:1.1.1.81			GO:0008152 GO:0016616 GO:0051287 GO:0055114	AT1G72190	D-isomer specific 2-hydroxyacid dehydrogenase family protein			LOC_Os07g16040	erythronate-4-phosphate dehydrogenase domain containing protein, expressed
gene	303685	305210	Vigun01g002300							1	Vigun01g002300	Vigun01g002300.1	Vigun01g002300.1.p
gene	305227	308921	Vigun01g002400							1	Vigun01g002400	Vigun01g002400.1	Vigun01g002400.1.p	PF09835	PTHR35102					AT1G33490	(1 of 2) PF09835 - Uncharacterized protein conserved in bacteria (DUF2062) (DUF2062)			LOC_Os05g01510	cytoplasmic membrane protein, putative, expressed
gene	312326	314043	Vigun01g002450							1	Vigun01g002450	Vigun01g002450.1	Vigun01g002450.1.p	PF00067	PTHR24298 PTHR24298:SF179	EC:1.14.13.120	KOG0156		GO:0005506 GO:0016705 GO:0020037 GO:0055114
gene	316254	329206	Vigun01g002500							1	Vigun01g002500	Vigun01g002500.1	Vigun01g002500.1.p	PF03009	PTHR23344 PTHR23344:SF28	EC:3.1.4.46	KOG2258		GO:0006629 GO:0008081 GO:0008889	AT1G71340	PLC-like phosphodiesterases superfamily protein	Cre02.g115750	Glycerophosphoryl diester phosphodiesterase family protein	LOC_Os11g12800	glycerophosphoryl diester phosphodiesterase family protein, putative, expressed
gene	330707	336079	Vigun01g002701							1	Vigun01g002701	Vigun01g002701.1	Vigun01g002701.1.p	PF00534 PF05116	PTHR12526 PTHR12526:SF358	EC:2.4.1.14	KOG0853	K00696		AT4G10120	Sucrose-phosphate synthase family protein	Cre12.g524000	Sucrose-phosphate synthase
gene	339536	343457	Vigun01g002900							1	Vigun01g002900	Vigun01g002900.1	Vigun01g002900.1.p	PF06588	PTHR12953 PTHR12953:SF1		KOG1396			AT1G22882	Galactose-binding protein			LOC_Os01g65520	Sad1 / UNC-like C-terminal domain containing protein, putative, expressed
gene	346951	349971	Vigun01g003000							1	Vigun01g003000	Vigun01g003000.1	Vigun01g003000.1.p		PTHR33646 PTHR33646:SF3					AT4G13530				LOC_Os01g66150	expressed protein
gene	352738	356975	Vigun01g003100							1	Vigun01g003100	Vigun01g003100.2	Vigun01g003100.2.p	PF03101	PTHR31669 PTHR31669:SF44				GO:0003677 GO:0006302 GO:0006310 GO:0006355	AT2G43280	Far-red impaired responsive (FAR1) family protein			LOC_Os01g23840	transposon protein, putative, unclassified, expressed
gene	358214	361286	Vigun01g003200							1	Vigun01g003200	Vigun01g003200.1	Vigun01g003200.1.p		PTHR36337 PTHR36337:SF1				GO:0005488	AT1G73970				LOC_Os02g03090	expressed protein
gene	364378	366428	Vigun01g003300							1	Vigun01g003300	Vigun01g003300.1	Vigun01g003300.1.p	PF00067	PTHR24298 PTHR24298:SF179	EC:1.14.13.120	KOG0156		GO:0005506 GO:0016705 GO:0020037 GO:0055114
gene	375172	378838	Vigun01g003400							1	Vigun01g003400	Vigun01g003400.1	Vigun01g003400.1.p	PF00759	PTHR22298 PTHR22298:SF54	EC:3.2.1.4			GO:0003824 GO:0004553 GO:0005975	AT1G71380	cellulase 3	Cre17.g730550	(1 of 4) 3.2.1.4 - Cellulase / Endoglucanase	LOC_Os04g36610	endoglucanase, putative, expressed
gene	378183	381741	Vigun01g003450							1	Vigun01g003450	Vigun01g003450.1	Vigun01g003450.1.p		PTHR28498 PTHR28498:SF1				GO:0008270	AT4G33925		Cre16.g668000
gene	385948	389000	Vigun01g003500							1	Vigun01g003500	Vigun01g003500.1	Vigun01g003500.1.p	PF00069	PTHR24351 PTHR24351:SF73	EC:2.7.11.1	KOG0610		GO:0004672 GO:0005524 GO:0006468			Cre17.g700133	WNK protein kinase
gene	399938	401048	Vigun01g003550							1	Vigun01g003550	Vigun01g003550.1	Vigun01g003550.1.p
gene	401881	404234	Vigun01g003600							1	Vigun01g003600	Vigun01g003600.2	Vigun01g003600.2.p		PTHR21136 PTHR21136:SF88				GO:0006810	AT4G10170	SNARE-like superfamily protein
gene	414486	422638	Vigun01g003700							1	Vigun01g003700	Vigun01g003700.1	Vigun01g003700.1.p		PTHR11208			K14945	GO:0003676 GO:0003723	AT5G56140	RNA-binding KH domain-containing protein			LOC_Os02g49080	KH domain containing protein, putative, expressed
gene	431773	441177	Vigun01g003750							1	Vigun01g003750	Vigun01g003750.1	Vigun01g003750.1.p	PF03765 PF13716	PTHR23324 PTHR23324:SF84		KOG1471					Cre02.g147800	Putative phosphoglyceride transfer protein	LOC_Os08g25310	phosphatidylinositol transfer, putative, expressed
gene	445716	456292	Vigun01g003800							1	Vigun01g003800	Vigun01g003800.2	Vigun01g003800.2.p	PF00022	PTHR11937 PTHR11937:SF161		KOG0676	K16616
gene	485292	487912	Vigun01g003900							1	Vigun01g003900	Vigun01g003900.2	Vigun01g003900.2.p	PF01494	PTHR13789 PTHR13789:SF240				GO:0006744 GO:0016709 GO:0050660 GO:0055114 GO:0071949			Cre02.g112850	Flavin-dependent monoxygenase	LOC_Os03g62260	FAD binding domain containing protein, expressed
gene	499837	519581	Vigun01g004100							1	Vigun01g004100	Vigun01g004100.1	Vigun01g004100.1.p	PF01494	PTHR13789 PTHR13789:SF240		KOG3855	K06126	GO:0006744 GO:0016709 GO:0050660 GO:0055114 GO:0071949	AT3G24200	FAD/NAD(P)-binding oxidoreductase family protein	Cre02.g112850	Flavin-dependent monoxygenase	LOC_Os03g62260	FAD binding domain containing protein, expressed
gene	511476	512482	Vigun01g004150							1	Vigun01g004150	Vigun01g004150.1	Vigun01g004150.1.p		PTHR11439
gene	522828	531239	Vigun01g004200							1	Vigun01g004200	Vigun01g004200.3	Vigun01g004200.3.p	PF00400	PTHR22847 PTHR22847:SF478		KOG0315		GO:0005515	AT1G55680	Transducin/WD40 repeat-like superfamily protein	Cre09.g391875	(1 of 1) PTHR22847//PTHR22847:SF453 - WD40 REPEAT PROTEIN // SUBFAMILY NOT NAMED	LOC_Os02g48964	WD-40 repeat family protein, putative, expressed
gene	531900	533169	Vigun01g004300							1	Vigun01g004300	Vigun01g004300.1	Vigun01g004300.1.p	PF01241	PTHR34195 PTHR34195:SF1			K08905	GO:0009522 GO:0015979 GO:0016020 GO:0016168	AT1G55670	photosystem I subunit G	Cre12.g560950	Photosystem I reaction center subunit V	LOC_Os09g30340	photosystem I reaction center subunit, chloroplast precursor, putative, expressed
gene	533179	539332	Vigun01g004400							1	Vigun01g004400	Vigun01g004400.2	Vigun01g004400.2.p	PF00385	PTHR37718 PTHR37718:SF1	EC:3.6.4.12
gene	541775	545227	Vigun01g004500							1	Vigun01g004500	Vigun01g004500.1	Vigun01g004500.1.p							AT3G18510				LOC_Os06g41410	expressed protein
gene	558546	577156	Vigun01g004600							1	Vigun01g004600	Vigun01g004600.1	Vigun01g004600.1.p	PF01494	PTHR13789 PTHR13789:SF240		KOG3855	K06126	GO:0006744 GO:0016709 GO:0050660 GO:0055114 GO:0071949	AT3G24200	FAD/NAD(P)-binding oxidoreductase family protein	Cre02.g112850	Flavin-dependent monoxygenase	LOC_Os03g62260	FAD binding domain containing protein, expressed
gene	584745	588778	Vigun01g004700							1	Vigun01g004700	Vigun01g004700.1	Vigun01g004700.1.p	PF00505 PF01388	PTHR22970		KOG0381		GO:0003677	AT3G13350	HMG (high mobility group) box protein with ARID/BRIGHT DNA-binding domain
gene	594281	594799	Vigun01g004750							1	Vigun01g004750	Vigun01g004750.1	Vigun01g004750.1.p
gene	594796	596376	Vigun01g004800							1	Vigun01g004800	Vigun01g004800.1	Vigun01g004800.1.p	PF01565 PF08031	PTHR32448	EC:1.3.3.8			GO:0003824 GO:0016491 GO:0016614 GO:0050660 GO:0055114	AT4G20860	FAD-binding Berberine family protein	Cre11.g476600	(1 of 6) PTHR11748 - D-LACTATE DEHYDROGENASE	LOC_Os06g35590	reticuline oxidase-like protein precursor, putative, expressed
gene	602904	604511	Vigun01g004900							1	Vigun01g004900	Vigun01g004900.1	Vigun01g004900.1.p	PF01565 PF08031	PTHR32448	EC:1.3.3.8			GO:0003824 GO:0016491 GO:0016614 GO:0050660 GO:0055114	AT4G20860	FAD-binding Berberine family protein	Cre11.g476600	(1 of 6) PTHR11748 - D-LACTATE DEHYDROGENASE	LOC_Os06g35590	reticuline oxidase-like protein precursor, putative, expressed
gene	632096	633682	Vigun01g005000							1	Vigun01g005000	Vigun01g005000.1	Vigun01g005000.1.p	PF01565 PF08031	PTHR32448	EC:1.3.3.8			GO:0003824 GO:0016491 GO:0016614 GO:0050660 GO:0055114	AT4G20860	FAD-binding Berberine family protein	Cre11.g476600	(1 of 6) PTHR11748 - D-LACTATE DEHYDROGENASE	LOC_Os06g35590	reticuline oxidase-like protein precursor, putative, expressed
gene	639083	640660	Vigun01g005100							1	Vigun01g005100	Vigun01g005100.1	Vigun01g005100.1.p	PF01565 PF08031	PTHR32448	EC:1.3.3.8			GO:0003824 GO:0016491 GO:0016614 GO:0050660 GO:0055114	AT4G20860	FAD-binding Berberine family protein	Cre11.g476600	(1 of 6) PTHR11748 - D-LACTATE DEHYDROGENASE	LOC_Os06g35590	reticuline oxidase-like protein precursor, putative, expressed
gene	643321	647199	Vigun01g005200							1	Vigun01g005200	Vigun01g005200.1	Vigun01g005200.1.p		PTHR34562 PTHR34562:SF1					AT5G56210	WPP domain interacting protein 2			LOC_Os09g30350	expressed protein
gene	648590	653898	Vigun01g005300							1	Vigun01g005300	Vigun01g005300.3	Vigun01g005300.3.p	PF02597	PTHR33359 PTHR33359:SF1	EC:2.8.1.12	KOG3474	K03635	GO:0006777	AT4G10100	co-factor for nitrate, reductase and xanthine dehydrogenase 7	Cre08.g382545	(1 of 1) PTHR33359//PTHR33359:SF1 - FAMILY NOT NAMED // MOLYBDOPTERIN SYNTHASE SULFUR CARRIER SUBUNIT	LOC_Os02g35200	VP15, putative, expressed
gene	658727	658997	Vigun01g005350							1	Vigun01g005350	Vigun01g005350.1	Vigun01g005350.1.p
gene	659169	662477	Vigun01g005400							1	Vigun01g005400	Vigun01g005400.1	Vigun01g005400.1.p	PF00931	PTHR32472 PTHR32472:SF12				GO:0005515 GO:0007165 GO:0043531	AT5G56220	P-loop containing nucleoside triphosphate hydrolases superfamily protein			LOC_Os08g38970	transmembrane receptor, putative, expressed
gene	664727	676133	Vigun01g005500							1	Vigun01g005500	Vigun01g005500.1	Vigun01g005500.1.p		PTHR36056 PTHR36056:SF1					AT4G26450				LOC_Os02g34500	expressed protein
gene	681678	697743	Vigun01g005600							1	Vigun01g005600	Vigun01g005600.1	Vigun01g005600.1.p	PF00571 PF00654	PTHR11689 PTHR11689:SF77		KOG0475		GO:0005216 GO:0005247 GO:0006821 GO:0016020 GO:0055085	AT1G55620	chloride channel F			LOC_Os02g48880	chloride transporter, chloride channel family, putative, expressed
gene	703260	707139	Vigun01g005700							1	Vigun01g005700	Vigun01g005700.1	Vigun01g005700.1.p	PF00201	PTHR11926 PTHR11926:SF343				GO:0008152 GO:0016758	AT3G16520	UDP-glucosyl transferase 88A1	Cre07.g322884	(1 of 1) PTHR11926//PTHR11926:SF16 - GLUCOSYL/GLUCURONOSYL TRANSFERASES // PROTEIN UGT-61-RELATED	LOC_Os05g45100	anthocyanidin 5,3-O-glucosyltransferase, putative, expressed
gene	726136	730028	Vigun01g005800							1	Vigun01g005800	Vigun01g005800.1	Vigun01g005800.1.p	PF00201	PTHR11926 PTHR11926:SF343				GO:0008152 GO:0016758	AT3G16520	UDP-glucosyl transferase 88A1	Cre07.g322884	(1 of 1) PTHR11926//PTHR11926:SF16 - GLUCOSYL/GLUCURONOSYL TRANSFERASES // PROTEIN UGT-61-RELATED	LOC_Os05g45100	anthocyanidin 5,3-O-glucosyltransferase, putative, expressed
gene	742328	745244	Vigun01g005900							1	Vigun01g005900	Vigun01g005900.1	Vigun01g005900.1.p	PF00201	PTHR11926 PTHR11926:SF343				GO:0008152 GO:0016758	AT3G16520	UDP-glucosyl transferase 88A1	Cre07.g322884	(1 of 1) PTHR11926//PTHR11926:SF16 - GLUCOSYL/GLUCURONOSYL TRANSFERASES // PROTEIN UGT-61-RELATED	LOC_Os05g45100	anthocyanidin 5,3-O-glucosyltransferase, putative, expressed
gene	744799	748835	Vigun01g006000							1	Vigun01g006000	Vigun01g006000.1	Vigun01g006000.1.p	PF02575	PTHR33449 PTHR33449:SF1					AT2G24020	Uncharacterised BCR, YbaB family COG0718	Cre10.g458550	(1 of 1) PTHR33449//PTHR33449:SF1 - FAMILY NOT NAMED // NUCLEOID-ASSOCIATED PROTEIN YBAB	LOC_Os02g08380	CR084 protein, putative, expressed
gene	756768	760161	Vigun01g006100							1	Vigun01g006100	Vigun01g006100.1	Vigun01g006100.1.p	PF08031	PTHR32448	EC:1.3.3.8			GO:0016491 GO:0050660 GO:0055114
gene	759239	764300	Vigun01g006200							1	Vigun01g006200	Vigun01g006200.1	Vigun01g006200.1.p	PF03106	PTHR31221 PTHR31221:SF10			K18835	GO:0003700 GO:0006355 GO:0043565	AT5G56270	WRKY DNA-binding protein 2	Cre04.g228400	WRKY family transcription factor	LOC_Os08g38990	WRKY30, expressed
gene	773184	779089	Vigun01g006300							1	Vigun01g006300	Vigun01g006300.1	Vigun01g006300.1.p	PF00069 PF07723 PF08263 PF13855	PTHR27000 PTHR27000:SF48	EC:2.7.11.1	KOG1187		GO:0004672 GO:0004713 GO:0005515 GO:0005524 GO:0006468	AT1G55610	BRI1 like	Cre12.g502901	(1 of 6) PF08263 - Leucine rich repeat N-terminal domain (LRRNT_2)	LOC_Os09g12240	serine/threonine-protein kinase BRI1-like 1 precursor, putative, expressed
gene	786323	789215	Vigun01g006400							1	Vigun01g006400	Vigun01g006400.1	Vigun01g006400.1.p	PF01926	PTHR10903 PTHR10903:SF65				GO:0005525
gene	795002	804474	Vigun01g006500							1	Vigun01g006500	Vigun01g006500.1	Vigun01g006500.1.p	PF01398 PF13012	PTHR10540 PTHR10540:SF8		KOG3050	K12179	GO:0005515	AT5G56280	COP9 signalosome subunit 6A	Cre11.g467647	(1 of 1) K12179 - COP9 signalosome complex subunit 6 (COPS6, CSN6)	LOC_Os08g39070	COP9 signalosome complex subunit 6a, putative, expressed
gene	805444	811538	Vigun01g006600							1	Vigun01g006600	Vigun01g006600.1	Vigun01g006600.1.p	PF01926	PTHR10903				GO:0005525
gene	815854	818339	Vigun01g006700							1	Vigun01g006700	Vigun01g006700.1	Vigun01g006700.1.p	PF04548	PTHR10903 PTHR10903:SF65				GO:0005525
gene	825437	828596	Vigun01g006800							1	Vigun01g006800	Vigun01g006800.1	Vigun01g006800.1.p	PF01926	PTHR10903 PTHR10903:SF65				GO:0005525
gene	830774	833243	Vigun01g006900							1	Vigun01g006900	Vigun01g006900.1	Vigun01g006900.1.p	PF01926	PTHR10903 PTHR10903:SF65				GO:0005525					LOC_Os02g35130	AIG1, putative, expressed
gene	837706	840277	Vigun01g007000							1	Vigun01g007000	Vigun01g007000.1	Vigun01g007000.1.p	PF01926	PTHR10903 PTHR10903:SF65				GO:0005525					LOC_Os02g35130	AIG1, putative, expressed
gene	842605	846534	Vigun01g007100							1	Vigun01g007100	Vigun01g007100.1	Vigun01g007100.1.p	PF12796	PTHR24193 PTHR24193:SF88		KOG4214		GO:0005515	AT2G17390	ankyrin repeat-containing 2B	Cre03.g173350	predicted protein	LOC_Os09g33810	ankyrin repeat domain containing protein, putative, expressed
gene	865394	877603	Vigun01g007200							1	Vigun01g007200	Vigun01g007200.1	Vigun01g007200.1.p	PF00515 PF07719 PF13371	PTHR10130 PTHR10130:SF0		KOG1125	K13342	GO:0005515	AT5G56290	peroxin 5	Cre14.g616750	Peroxisomal targeting signal 1 receptor	LOC_Os08g39080	tetratricopeptide repeat domain containing protein, expressed
gene	879174	881102	Vigun01g007300							1	Vigun01g007300	Vigun01g007300.1	Vigun01g007300.1.p
gene	883509	886100	Vigun01g007400							1	Vigun01g007400	Vigun01g007400.1	Vigun01g007400.1.p	PF00560 PF08263 PF13855	PTHR27004 PTHR27004:SF25		KOG0472		GO:0005515			Cre02.g115508	(1 of 15) PTHR23155 - LEUCINE-RICH REPEAT-CONTAINING PROTEIN
gene	886502	891081	Vigun01g007500							1	Vigun01g007500	Vigun01g007500.1	Vigun01g007500.1.p	PF02204	PTHR23101 PTHR23101:SF63									LOC_Os03g62580	vacuolar sorting protein, putative, expressed
gene	897287	911614	Vigun01g007600							1	Vigun01g007600	Vigun01g007600.1	Vigun01g007600.1.p	PF01432	PTHR11804 PTHR11804:SF5	EC:3.4.24.59		K01410	GO:0004222 GO:0006508	AT5G51540	Zincin-like metalloproteases family protein	Cre02.g073400	(1 of 1) K01410 - mitochondrial intermediate peptidase [EC:3.4.24.59] (MIPEP)	LOC_Os06g47210	oligopeptidase, putative, expressed
gene	918823	920430	Vigun01g007650							1	Vigun01g007650	Vigun01g007650.1	Vigun01g007650.1.p
gene	928609	933017	Vigun01g007700							1	Vigun01g007700	Vigun01g007700.1	Vigun01g007700.1.p	PF05697	PTHR30560 PTHR30560:SF4				GO:0006457 GO:0015031
gene	934172	936908	Vigun01g007800							1	Vigun01g007800	Vigun01g007800.1	Vigun01g007800.1.p	PF05811	PTHR21096 PTHR21096:SF0		KOG3377			AT2G31725	Eukaryotic protein of unknown function (DUF842)	Cre12.g551900	(1 of 1) KOG3377 - Uncharacterized conserved protein	LOC_Os11g14990	expressed protein
gene	941667	943498	Vigun01g007900							1	Vigun01g007900	Vigun01g007900.1	Vigun01g007900.1.p	PF00560 PF08263 PF13855	PTHR27000 PTHR27000:SF52	EC:3.5.1.98			GO:0005515	AT1G33590	Leucine-rich repeat (LRR) family protein
gene	952174	960879	Vigun01g008000							1	Vigun01g008000	Vigun01g008000.1	Vigun01g008000.1.p	PF00150	PTHR10551 PTHR10551:SF13	EC:3.2.1.58			GO:0004553 GO:0005975 GO:0007015 GO:0051015
gene	967059	968079	Vigun01g008100							1	Vigun01g008100	Vigun01g008100.1	Vigun01g008100.1.p	PF04043	PTHR31080 PTHR31080:SF11	EC:3.1.1.11			GO:0004857	AT5G62350	Plant invertase/pectin methylesterase inhibitor superfamily protein			LOC_Os04g01570	invertase/pectin methylesterase inhibitor family protein, putative, expressed
gene	985658	986308	Vigun01g008200							1	Vigun01g008200	Vigun01g008200.1	Vigun01g008200.1.p	PF04043	PTHR31080 PTHR31080:SF8	EC:3.1.1.11			GO:0004857	AT5G51520	Plant invertase/pectin methylesterase inhibitor superfamily protein
gene	990861	993054	Vigun01g008300							1	Vigun01g008300	Vigun01g008300.1	Vigun01g008300.1.p	PF01095 PF04043	PTHR31707 PTHR31707:SF45	EC:3.1.1.11		K01051	GO:0004857 GO:0005618 GO:0030599 GO:0042545	AT3G47400	Plant invertase/pectin methylesterase inhibitor superfamily
gene	993867	996406	Vigun01g008400							1	Vigun01g008400	Vigun01g008400.1	Vigun01g008400.1.p	PF01095 PF04043	PTHR31707 PTHR31707:SF60	EC:3.1.1.11		K01051	GO:0004857 GO:0005618 GO:0030599 GO:0042545
gene	1000091	1005456	Vigun01g008500							1	Vigun01g008500	Vigun01g008500.1	Vigun01g008500.1.p	PF02365	PTHR31989 PTHR31989:SF3				GO:0003677 GO:0006355 GO:0008152 GO:0008168					LOC_Os02g42970	NAC domain containing protein, putative, expressed
gene	1012401	1017184	Vigun01g008600							1	Vigun01g008600	Vigun01g008600.1	Vigun01g008600.1.p	PF00394 PF07731 PF07732	PTHR11709 PTHR11709:SF82	EC:1.10.3.3			GO:0005507 GO:0016491 GO:0055114	AT4G25240	SKU5 similar 1
gene	1034980	1036404	Vigun01g008700							1	Vigun01g008700	Vigun01g008700.1	Vigun01g008700.1.p	PF01535 PF13041	PTHR24015 PTHR24015:SF509
gene	1036441	1044286	Vigun01g008800							1	Vigun01g008800	Vigun01g008800.1	Vigun01g008800.1.p	PF00251 PF08244 PF11837	PTHR31953 PTHR31953:SF6	EC:3.2.1.26		K01193	GO:0004553 GO:0004564 GO:0004575 GO:0005975			Cre12.g488000	Fructan fructosyltransferase	LOC_Os02g01590	glycosyl hydrolases, putative, expressed
gene	1045156	1051323	Vigun01g008900							1	Vigun01g008900	Vigun01g008900.1	Vigun01g008900.1.p	PF02358	PTHR10788 PTHR10788:SF38	EC:3.1.3.12		K01087	GO:0003824 GO:0005992 GO:0008152	AT5G51460	Haloacid dehalogenase-like hydrolase (HAD) superfamily protein	Cre12.g497750	Trehalose 6-phosphate phosphatase	LOC_Os10g40550	CPuORF23 - conserved peptide uORF-containing transcript, expressed
gene	1064079	1068858	Vigun01g009000							1	Vigun01g009000	Vigun01g009000.1	Vigun01g009000.1.p	PF07690	PTHR31585 PTHR31585:SF12				GO:0006810 GO:0016021 GO:0055085	AT1G04570	Major facilitator superfamily protein			LOC_Os07g24230	integral membrane transporter family protein, putative, expressed
gene	1070302	1073591	Vigun01g009100							1	Vigun01g009100	Vigun01g009100.1	Vigun01g009100.1.p		PTHR24006		KOG1947	K10268	GO:0005515	AT5G07670	RNI-like superfamily protein			LOC_Os02g44104	F-box family protein, putative, expressed
gene	1080485	1083052	Vigun01g009200							1	Vigun01g009200	Vigun01g009200.1	Vigun01g009200.1.p	PF04484	PTHR31807 PTHR31807:SF10				GO:0005634 GO:0005737 GO:0006606 GO:0008565	AT4G25190	Family of unknown function (DUF566)
gene	1084898	1088349	Vigun01g009300							1	Vigun01g009300	Vigun01g009300.1	Vigun01g009300.1.p	PF04749	PTHR15907 PTHR15907:SF35					AT2G45010	PLAC8 family protein			LOC_Os03g01210	uncharacterized Cys-rich domain containing protein, putative, expressed
gene	1091865	1095736	Vigun01g009400							1	Vigun01g009400	Vigun01g009400.1	Vigun01g009400.1.p	PF04511	PTHR11009 PTHR11009:SF13		KOG0858	K13989				Cre12.g523500	DERLIN-1 involved in ER-associated degradation system
gene	1099321	1109231	Vigun01g009500							1	Vigun01g009500	Vigun01g009500.1	Vigun01g009500.1.p	PF04564 PF07714	PTHR27003 PTHR27003:SF29	EC:2.7.11.1	KOG1187		GO:0004672 GO:0004713 GO:0004842 GO:0005524 GO:0006468 GO:0016567	AT4G25160	U-box domain-containing protein kinase family protein			LOC_Os06g04880	serine threonine kinase, putative, expressed
gene	1110406	1125037	Vigun01g009600							1	Vigun01g009600	Vigun01g009600.1	Vigun01g009600.1.p	PF00781	PTHR12358 PTHR12358:SF6	EC:2.7.1.138	KOG1115	K04715	GO:0016301	AT5G51290	Diacylglycerol kinase family protein	Cre09.g393691	Diacylglycerol/ceramide/sphingosine kinase	LOC_Os02g43906	ceramide kinase-related, putative, expressed
gene	1128298	1130573	Vigun01g009700							1	Vigun01g009700	Vigun01g009700.1	Vigun01g009700.1.p	PF01145	PTHR23222		KOG3083	K17080	GO:0016020	AT5G40770	prohibitin 3	Cre12.g519350	Prohibitin	LOC_Os02g37000	mitochondrial prohibitin complex protein 1, putative, expressed
gene	1136560	1138239	Vigun01g009800							1	Vigun01g009800	Vigun01g009800.1	Vigun01g009800.1.p	PF01145	PTHR23222		KOG3083	K17080	GO:0016020	AT5G40770	prohibitin 3	Cre12.g519350	Prohibitin	LOC_Os02g37000	mitochondrial prohibitin complex protein 1, putative, expressed
gene	1140619	1151691	Vigun01g009900							1	Vigun01g009900	Vigun01g009900.1	Vigun01g009900.1.p	PF00198 PF00364 PF02817	PTHR23151 PTHR23151:SF59	EC:2.3.1.12		K00627	GO:0004742 GO:0006090 GO:0008152 GO:0016746 GO:0045254	AT3G13930	Dihydrolipoamide acetyltransferase, long form protein	Cre09.g386735	Dihydrolipoamide acetyltransferase	LOC_Os07g22720	2-oxo acid dehydrogenases acyltransferase domain containing protein, expressed
gene	1149325	1152735	Vigun01g010000							1	Vigun01g010000	Vigun01g010000.1	Vigun01g010000.1.p	PF01112	PTHR10188 PTHR10188:SF6	EC:3.5.1.26		K01444	GO:0016787	AT5G61540	N-terminal nucleophile aminohydrolases (Ntn hydrolases) superfamily protein			LOC_Os04g46370	L-asparaginase precursor protein, putative, expressed
gene	1152948	1155449	Vigun01g010100							1	Vigun01g010100	Vigun01g010100.1	Vigun01g010100.1.p	PF07690	PTHR23500 PTHR23500:SF30		KOG0254		GO:0016020 GO:0016021 GO:0022891 GO:0055085	AT5G61520	Major facilitator superfamily protein			LOC_Os06g04900	transporter family protein, putative, expressed
gene	1162166	1164355	Vigun01g010200							1	Vigun01g010200	Vigun01g010200.1	Vigun01g010200.1.p	PF07690	PTHR23500 PTHR23500:SF30		KOG0254		GO:0016020 GO:0016021 GO:0022891 GO:0055085	AT5G61520	Major facilitator superfamily protein			LOC_Os06g04900	transporter family protein, putative, expressed
gene	1164841	1167328	Vigun01g010300							1	Vigun01g010300	Vigun01g010300.1	Vigun01g010300.1.p	PF07690	PTHR23500 PTHR23500:SF115		KOG0254		GO:0016020 GO:0016021 GO:0022891 GO:0055085	AT5G61520	Major facilitator superfamily protein			LOC_Os06g04900	transporter family protein, putative, expressed
gene	1170133	1176445	Vigun01g010400							1	Vigun01g010400	Vigun01g010400.1	Vigun01g010400.1.p	PF01370	PTHR10366 PTHR10366:SF352				GO:0003824 GO:0050662			Cre11.g477200	Putative 2'-hydroxyisoflavone reductase
gene	1177803	1184282	Vigun01g010500							1	Vigun01g010500	Vigun01g010500.1	Vigun01g010500.1.p	PF05368	PTHR10366 PTHR10366:SF352							Cre11.g477200	Putative 2'-hydroxyisoflavone reductase
gene	1204172	1208531	Vigun01g010600							1	Vigun01g010600	Vigun01g010600.1	Vigun01g010600.1.p	PF05368	PTHR10366 PTHR10366:SF352							Cre11.g477200	Putative 2'-hydroxyisoflavone reductase
gene	1215309	1223345	Vigun01g010700							1	Vigun01g010700	Vigun01g010700.1	Vigun01g010700.1.p	PF02845 PF13639	PTHR22763 PTHR22763:SF51		KOG0802	K10636	GO:0005515 GO:0008270	AT4G25230	RPM1 interacting protein 2			LOC_Os07g30100	RIN3, putative, expressed
gene	1224129	1232400	Vigun01g010800							1	Vigun01g010800	Vigun01g010800.1	Vigun01g010800.1.p	PF03552 PF14569	PTHR13301 PTHR13301:SF42	EC:2.4.1.12		K10999	GO:0005515 GO:0008270 GO:0016020 GO:0016760 GO:0030244
gene	1236483	1242287	Vigun01g010900							1	Vigun01g010900	Vigun01g010900.1	Vigun01g010900.1.p	PF00155	PTHR13693 PTHR13693:SF53	EC:2.3.1.47	KOG1359	K00652	GO:0003824 GO:0009058 GO:0030170	AT5G04620	biotin F	Cre17.g733650	7-keto-8-aminopelargonic acid synthase	LOC_Os10g41150	aminotransferase, classes I and II, domain containing protein, expressed
gene	1243068	1249299	Vigun01g011000							1	Vigun01g011000	Vigun01g011000.1	Vigun01g011000.1.p		PTHR37253					AT5G16020	gamete-expressed 3			LOC_Os01g42060	expressed protein
gene	1251559	1256602	Vigun01g011100							1	Vigun01g011100	Vigun01g011100.1	Vigun01g011100.1.p	PF01853 PF11717	PTHR10615 PTHR10615:SF103	EC:2.3.1.48	KOG2747	K11308	GO:0006355 GO:0016747	AT5G64610	histone acetyltransferase of the MYST family 1	Cre03.g143907	(1 of 1) PTHR10615:SF103 - MYST-LIKE HISTONE ACETYLTRANSFERASE 1-RELATED	LOC_Os07g43360	MYST-like histone acetyltransferase 1, putative, expressed
gene	1262821	1264920	Vigun01g011200							1	Vigun01g011200	Vigun01g011200.1	Vigun01g011200.1.p	PF00281 PF00673	PTHR11994 PTHR11994:SF14		KOG0397	K02868		AT3G58700	Ribosomal L5P family protein	Cre01.g027000	Cytosolic 80S ribosomal protein L11	LOC_Os02g14059	ribosomal protein L5, putative, expressed
gene	1265828	1268795	Vigun01g011300							1	Vigun01g011300	Vigun01g011300.1	Vigun01g011300.1.p	PF00011	PTHR11527 PTHR11527:SF131				GO:0003824 GO:0008152	AT5G04890	HSP20-like chaperones superfamily protein
gene	1269441	1273244	Vigun01g011400							1	Vigun01g011400	Vigun01g011400.1	Vigun01g011400.1.p	PF00954 PF01453 PF07714 PF08276	PTHR27002 PTHR27002:SF129	EC:2.7.11.1	KOG1187		GO:0004672 GO:0004674 GO:0004713 GO:0005515 GO:0005524 GO:0006468 GO:0048544	AT4G27290	S-locus lectin protein kinase family protein	Cre14.g625050	(1 of 40) PTHR23257//PTHR23257:SF513 - SERINE-THREONINE PROTEIN KINASE // SUBFAMILY NOT NAMED
gene	1287081	1292392	Vigun01g011500							1	Vigun01g011500	Vigun01g011500.1	Vigun01g011500.1.p	PF00122 PF12710 PF16209 PF16212	PTHR24092 PTHR24092:SF74	EC:3.6.3.1		K14802	GO:0000166 GO:0000287 GO:0004012 GO:0005524 GO:0015914 GO:0016021 GO:0046872	AT5G04930	aminophospholipid ATPase 1			LOC_Os03g20949	phospholipid-transporting ATPase, putative, expressed
gene	1297476	1297853	Vigun01g011600							1	Vigun01g011600	Vigun01g011600.1	Vigun01g011600.1.p
gene	1300977	1310615	Vigun01g011700							1	Vigun01g011700	Vigun01g011700.1	Vigun01g011700.1.p	PF04959 PF12066	PTHR13165		KOG2295			AT2G27100	C2H2 zinc-finger protein SERRATE (SE)	Cre13.g575900	predicted protein	LOC_Os06g48530	ZOS6-09 - C2H2 zinc finger protein, expressed
gene	1310828	1314853	Vigun01g011800							1	Vigun01g011800	Vigun01g011800.1	Vigun01g011800.1.p	PF00542	PTHR24089 PTHR24089:SF387		KOG1715	K02935	GO:0003735 GO:0005622 GO:0005840 GO:0006412	AT1G70190	Ribosomal protein L7/L12, oligomerisation;Ribosomal protein L7/L12, C-terminal/adaptor protein ClpS-like			LOC_Os05g48050	ribosomal protein L7/L12 C-terminal domain containing protein, expressed
gene	1315714	1321510	Vigun01g011900							1	Vigun01g011900	Vigun01g011900.1	Vigun01g011900.1.p		PTHR37253 PTHR37253:SF1					AT5G16020	gamete-expressed 3			LOC_Os01g42060	expressed protein
gene	1322671	1325136	Vigun01g012000							1	Vigun01g012000	Vigun01g012000.2	Vigun01g012000.2.p	PF12847	PTHR11727	EC:2.1.1.183	KOG0820	K14191	GO:0000154 GO:0000179 GO:0006364 GO:0008649	AT2G47420	Ribosomal RNA adenine dimethylase family protein	Cre01.g042900	Putative rRNA (adenine-N6-)-methyltransferase	LOC_Os10g10434	dimethyladenosine transferase, putative, expressed
gene	1327117	1332496	Vigun01g012100							1	Vigun01g012100	Vigun01g012100.1	Vigun01g012100.1.p	PF01853 PF11717	PTHR10615 PTHR10615:SF103	EC:2.3.1.48	KOG2747	K11308	GO:0006355 GO:0016747	AT5G64610	histone acetyltransferase of the MYST family 1	Cre03.g143907	(1 of 1) PTHR10615:SF103 - MYST-LIKE HISTONE ACETYLTRANSFERASE 1-RELATED	LOC_Os07g43360	MYST-like histone acetyltransferase 1, putative, expressed
gene	1340353	1341944	Vigun01g012200							1	Vigun01g012200	Vigun01g012200.1	Vigun01g012200.1.p	PF00170	PTHR22952 PTHR22952:SF205			K14432	GO:0003700 GO:0006355 GO:0043565
gene	1345910	1353320	Vigun01g012250							1	Vigun01g012250	Vigun01g012250.1	Vigun01g012250.1.p	PF03101 PF04434 PF10551	PTHR31669 PTHR31669:SF26				GO:0003676 GO:0003700 GO:0006355 GO:0008270 GO:0043565	AT3G22170	far-red elongated hypocotyls 3
gene	1376318	1380322	Vigun01g012300							1	Vigun01g012300	Vigun01g012300.1	Vigun01g012300.1.p	PF01095 PF04043	PTHR31707 PTHR31707:SF21	EC:3.1.1.11		K01051	GO:0004857 GO:0005618 GO:0030599 GO:0042545	AT5G04970	Plant invertase/pectin methylesterase inhibitor superfamily
gene	1380419	1382763	Vigun01g012400							1	Vigun01g012400	Vigun01g012400.1	Vigun01g012400.1.p	PF01095 PF04043	PTHR31707 PTHR31707:SF48	EC:3.1.1.11			GO:0004857 GO:0005618 GO:0030599 GO:0042545	AT5G04960	Plant invertase/pectin methylesterase inhibitor superfamily
gene	1386323	1388663	Vigun01g012450							1	Vigun01g012450	Vigun01g012450.1	Vigun01g012450.1.p	PF04873	PTHR33305 PTHR33305:SF1			K14514	GO:0003700 GO:0005634
gene	1392934	1393890	Vigun01g012500							1	Vigun01g012500	Vigun01g012500.1	Vigun01g012500.1.p	PF06697	PTHR33512 PTHR33512:SF2					AT4G22900	Protein of unknown function (DUF1191)
gene	1408148	1410195	Vigun01g012600							1	Vigun01g012600	Vigun01g012600.1	Vigun01g012600.1.p	PF07690	PTHR23500 PTHR23500:SF30		KOG0254		GO:0016020 GO:0016021 GO:0022891 GO:0055085	AT5G61520	Major facilitator superfamily protein			LOC_Os06g04900	transporter family protein, putative, expressed
gene	1416636	1424330	Vigun01g012700							1	Vigun01g012700	Vigun01g012700.1	Vigun01g012700.1.p	PF07690	PTHR23504 PTHR23504:SF29		KOG2615		GO:0005215 GO:0016021 GO:0055085	AT5G13750	zinc induced facilitator-like 1	Cre12.g512200	Major facilitator superfamily transporter	LOC_Os11g04104	major facilitator superfamily antiporter, putative, expressed
gene	1434500	1437773	Vigun01g012800							1	Vigun01g012800	Vigun01g012800.1	Vigun01g012800.1.p			EC:2.7.11.1			GO:0000166	AT1G48560	(1 of 936) 2.7.11.1 - Non-specific serine/threonine protein kinase / Threonine-specific protein kinase
gene	1443558	1444860	Vigun01g012900							1	Vigun01g012900	Vigun01g012900.1	Vigun01g012900.1.p	PF00076	PTHR23139			K13154	GO:0000166 GO:0003676 GO:0008270	AT3G10400	RNA recognition motif and CCHC-type zinc finger domains containing protein			LOC_Os09g37720	RNA recognition motif containing protein, expressed
gene	1446418	1452825	Vigun01g013000							1	Vigun01g013000	Vigun01g013000.1	Vigun01g013000.1.p		PTHR15315				GO:0005515 GO:0008270	AT3G54360	zinc ion binding			LOC_Os01g01420	expressed protein
gene	1460900	1465845	Vigun01g013100							1	Vigun01g013100	Vigun01g013100.1	Vigun01g013100.1.p	PF00249	PTHR10641 PTHR10641:SF628			K09422	GO:0003677	AT3G11440	myb domain protein 65			LOC_Os01g59660	MYB family transcription factor, putative, expressed
gene	1470759	1476331	Vigun01g013200							1	Vigun01g013200	Vigun01g013200.1	Vigun01g013200.1.p	PF03643	PTHR12233 PTHR12233:SF6			K18466		AT5G53530	vacuolar protein sorting 26A	Cre09.g414200	Subunit of Retromer complex	LOC_Os11g41130	vacuolar protein sorting-associated protein 26, putative, expressed
gene	1479417	1482363	Vigun01g013300							1	Vigun01g013300	Vigun01g013300.1	Vigun01g013300.1.p	PF07714	PTHR27001 PTHR27001:SF171	EC:2.7.11.1	KOG1187	K04733	GO:0004672 GO:0004713 GO:0005524 GO:0006468
gene	1506338	1509089	Vigun01g013350							1	Vigun01g013350	Vigun01g013350.1	Vigun01g013350.1.p	PF07714	PTHR27001 PTHR27001:SF171	EC:2.7.11.1	KOG1187		GO:0004672 GO:0004713 GO:0005524 GO:0006468
gene	1511343	1513416	Vigun01g013400							1	Vigun01g013400	Vigun01g013400.1	Vigun01g013400.1.p	PF07714	PTHR27001 PTHR27001:SF171	EC:2.7.11.1	KOG1187		GO:0004672 GO:0004713 GO:0005524 GO:0006468
gene	1516159	1523186	Vigun01g013500							1	Vigun01g013500	Vigun01g013500.2	Vigun01g013500.2.p	PF07714	PTHR27001 PTHR27001:SF171	EC:2.7.11.1	KOG1187		GO:0004672 GO:0004713 GO:0005524 GO:0006468
gene	1532164	1532659	Vigun01g013600							1	Vigun01g013600	Vigun01g013600.1	Vigun01g013600.1.p	PF06839		EC:4.2.99.18			GO:0008270	AT2G07505	zinc ion binding			LOC_Os01g74380	hypothetical protein
gene	1543064	1546936	Vigun01g013700							1	Vigun01g013700	Vigun01g013700.1	Vigun01g013700.1.p		PTHR34370 PTHR34370:SF2					AT2G38695				LOC_Os09g27070	E2F-related protein, putative, expressed
gene	1547592	1550705	Vigun01g013800							1	Vigun01g013800	Vigun01g013800.1	Vigun01g013800.1.p		PTHR31060 PTHR31060:SF8					AT4G10800	(1 of 1) PTHR31060:SF8 - F8M12.23 PROTEIN			LOC_Os06g03840	H-BTB4 - Bric-a-Brac, Tramtrack, Broad Complex BTB domain with H family conserved sequence, expressed
gene	1554258	1559726	Vigun01g013900							1	Vigun01g013900	Vigun01g013900.1	Vigun01g013900.1.p	PF00929	PTHR12801 PTHR12801:SF69	EC:3.1.13.1	KOG2248	K14570	GO:0003676	AT5G67240	small RNA degrading nuclease 3	Cre01.g036600	Exoribonuclease II	LOC_Os04g55700	exonuclease, putative, expressed
gene	1560281	1574358	Vigun01g014000							1	Vigun01g014000	Vigun01g014000.1	Vigun01g014000.1.p	PF00005 PF00664	PTHR24223 PTHR24223:SF251	EC:3.6.3.44			GO:0005524 GO:0006810 GO:0016021 GO:0016887 GO:0042626 GO:0055085			Cre04.g228650	(1 of 13) 3.6.3.44 - Xenobiotic-transporting ATPase / Steroid-transporting ATPase
gene	1577380	1589355	Vigun01g014100							1	Vigun01g014100	Vigun01g014100.1	Vigun01g014100.1.p	PF14632 PF14633 PF14635 PF14639 PF14641 PF14878	PTHR10145 PTHR10145:SF6			K11292	GO:0003676 GO:0003677 GO:0006357 GO:0032784			Cre09.g403182	(1 of 1) K11292 - transcription elongation factor SPT6 (SUPT6H, SPT6)
gene	1591210	1594870	Vigun01g014200							1	Vigun01g014200	Vigun01g014200.1	Vigun01g014200.1.p	PF01926	PTHR10903 PTHR10903:SF65				GO:0005525					LOC_Os02g35130	AIG1, putative, expressed
gene	1597993	1600326	Vigun01g014300							1	Vigun01g014300	Vigun01g014300.1	Vigun01g014300.1.p	PF00125	PTHR23428		KOG1744	K11252	GO:0000786 GO:0003677 GO:0046982	AT3G46030	Histone superfamily protein	Cre13.g591200	Histone H2B	LOC_Os01g62230	Core histone H2A/H2B/H3/H4 domain containing protein, putative, expressed
gene	1606915	1609148	Vigun01g014400							1	Vigun01g014400	Vigun01g014400.1	Vigun01g014400.1.p	PF01165	PTHR37228			K02970	GO:0003735 GO:0005840 GO:0006412	AT3G26360	Ribosomal protein S21 family protein			LOC_Os03g48830	ribosomal protein-related, putative, expressed
gene	1610711	1614738	Vigun01g014500							1	Vigun01g014500	Vigun01g014500.1	Vigun01g014500.1.p	PF01657 PF07714 PF11883	PTHR27002 PTHR27002:SF95	EC:2.7.11.1	KOG1187		GO:0004672 GO:0004674 GO:0004713 GO:0005524 GO:0006468			Cre10.g424700	(1 of 26) KOG1187 - Serine/threonine protein kinase
gene	1616366	1618341	Vigun01g014600							1	Vigun01g014600	Vigun01g014600.1	Vigun01g014600.1.p	PF01535 PF13041	PTHR24015 PTHR24015:SF719				GO:0005515	AT5G47360	Tetratricopeptide repeat (TPR)-like superfamily protein			LOC_Os03g12430	PPR repeat containing protein, putative, expressed
gene	1628259	1632339	Vigun01g014700							1	Vigun01g014700	Vigun01g014700.1	Vigun01g014700.1.p	PF01657 PF07714 PF11883	PTHR27002 PTHR27002:SF95	EC:2.7.11.1	KOG1187		GO:0004672 GO:0004674 GO:0004713 GO:0005524 GO:0006468			Cre02.g087750	(1 of 55) PF00069//PF07714 - Protein kinase domain (Pkinase) // Protein tyrosine kinase (Pkinase_Tyr)
gene	1632821	1635519	Vigun01g014800							1	Vigun01g014800	Vigun01g014800.1	Vigun01g014800.1.p	PF12776	PTHR31704 PTHR31704:SF23					AT4G02550	(1 of 14) PF12776 - Myb/SANT-like DNA-binding domain (Myb_DNA-bind_3)			LOC_Os07g45920	retrotransposon protein, putative, unclassified, expressed
gene	1635704	1637596	Vigun01g014900							1	Vigun01g014900	Vigun01g014900.1	Vigun01g014900.1.p	PF01535 PF13041 PF14432	PTHR24015 PTHR24015:SF605				GO:0005515 GO:0006355 GO:0008270					LOC_Os06g02200	pentatricopeptide, putative, expressed
gene	1639929	1642382	Vigun01g015000							1	Vigun01g015000	Vigun01g015000.1	Vigun01g015000.1.p	PF01535 PF13041 PF14432	PTHR24015 PTHR24015:SF605				GO:0005515	AT1G11290	Pentatricopeptide repeat (PPR) superfamily protein			LOC_Os06g02200	pentatricopeptide, putative, expressed
gene	1642757	1646464	Vigun01g015100							1	Vigun01g015100	Vigun01g015100.2	Vigun01g015100.2.p		PTHR35294 PTHR35294:SF2				GO:0005515
gene	1647987	1656387	Vigun01g015200							1	Vigun01g015200	Vigun01g015200.1	Vigun01g015200.1.p		PTHR33137 PTHR33137:SF4				GO:0003712 GO:0006355
gene	1664671	1665582	Vigun01g015300							1	Vigun01g015300	Vigun01g015300.1	Vigun01g015300.1.p						GO:0003676 GO:0046872
gene	1670390	1674433	Vigun01g015401							1	Vigun01g015401	Vigun01g015401.1	Vigun01g015401.1.p	PF00808	PTHR10252 PTHR10252:SF40		KOG1659		GO:0046982	AT3G12480	nuclear factor Y, subunit C11			LOC_Os05g41450	histone-like transcription factor and archaeal histone, putative, expressed
gene	1676849	1681796	Vigun01g015500							1	Vigun01g015500	Vigun01g015500.1	Vigun01g015500.1.p	PF00931	PTHR23155 PTHR23155:SF592		KOG4658	K13457	GO:0005515 GO:0043531	AT3G07040	NB-ARC domain-containing disease resistance protein
gene	1677066	1699239	Vigun01g015600							1	Vigun01g015600	Vigun01g015600.1	Vigun01g015600.1.p	PF00067	PTHR24286 PTHR24286:SF64	EC:1.14.13.37	KOG0157		GO:0004497 GO:0005506 GO:0016705 GO:0020037 GO:0055114					LOC_Os07g45000	cytochrome P450, putative, expressed
gene	1682331	1686584	Vigun01g015700							1	Vigun01g015700	Vigun01g015700.1	Vigun01g015700.1.p	PF13401	PTHR23155 PTHR23155:SF592		KOG4658	K13457		AT3G07040	NB-ARC domain-containing disease resistance protein
gene	1712496	1715719	Vigun01g015900							1	Vigun01g015900	Vigun01g015900.1	Vigun01g015900.1.p	PF00892	PTHR31218 PTHR31218:SF19				GO:0016020 GO:0016021 GO:0022857	AT5G07050	nodulin MtN21 /EamA-like transporter family protein			LOC_Os05g41420	auxin-induced protein 5NG4, putative, expressed
gene	1739460	1741127	Vigun01g016000							1	Vigun01g016000	Vigun01g016000.1	Vigun01g016000.1.p	PF13639	PTHR14155 PTHR14155:SF159		KOG1493		GO:0005515 GO:0008270			Cre12.g501450	RING finger-type E3 ligase, SDIR1 ortholog
gene	1742998	1758474	Vigun01g016100							1	Vigun01g016100	Vigun01g016100.1	Vigun01g016100.1.p	PF12705 PF13086	PTHR10887 PTHR10887:SF14	EC:3.6.4.12		K10742	GO:0017108 GO:0033567 GO:0043142	AT1G08840	DNA replication helicase, putative	Cre12.g528200	(1 of 1) K10742 - DNA replication ATP-dependent helicase Dna2 (DNA2)	LOC_Os04g49860	DNA2 - Putative DNA replication helicase 2 protein, expressed
gene	1761684	1764735	Vigun01g016200							1	Vigun01g016200	Vigun01g016200.1	Vigun01g016200.1.p	PF09724	PTHR13395 PTHR13395:SF6		KOG0798	K11271		AT2G44580	zinc ion binding	Cre16.g684155	(1 of 1) K11271 - sister chromatid cohesion protein DCC1 (DSCC1, DCC1)	LOC_Os05g02810	protein binding protein, putative, expressed
gene	1773533	1774766	Vigun01g016300							1	Vigun01g016300	Vigun01g016300.1	Vigun01g016300.1.p	PF03760	PTHR33493 PTHR33493:SF3				GO:0009790
gene	1791325	1792764	Vigun01g016400							1	Vigun01g016400	Vigun01g016400.1	Vigun01g016400.1.p	PF12695	PTHR23024 PTHR23024:SF135	EC:3.1.1.1	KOG1515							LOC_Os05g33940	alpha/beta hydrolase fold, putative, expressed
gene	1801653	1806620	Vigun01g016500							1	Vigun01g016500	Vigun01g016500.1	Vigun01g016500.1.p	PF00931 PF13676	PTHR11017 PTHR11017:SF155		KOG4658		GO:0005515 GO:0007165 GO:0043531
gene	1818061	1825632	Vigun01g016600							1	Vigun01g016600	Vigun01g016600.1	Vigun01g016600.1.p	PF10539	PTHR10857 PTHR10857:SF46					AT2G32910	DCD (Development and Cell Death) domain protein			LOC_Os02g51140	N-rich protein, putative, expressed
gene	1826894	1831082	Vigun01g016700							1	Vigun01g016700	Vigun01g016700.1	Vigun01g016700.1.p	PF00861	PTHR12899 PTHR12899:SF5				GO:0003735 GO:0005622 GO:0005840 GO:0006412	AT1G08845	Ribosomal L18p/L5e family protein			LOC_Os10g41050	ribosomal L18p/L5e family protein, expressed
gene	1845516	1846052	Vigun01g016800							1	Vigun01g016800	Vigun01g016800.1	Vigun01g016800.1.p	PF13639	PTHR14155 PTHR14155:SF157				GO:0005515 GO:0008270 GO:0009522 GO:0009538 GO:0015979	AT5G07040	RING/U-box superfamily protein
gene	1851487	1858070	Vigun01g016900							1	Vigun01g016900	Vigun01g016900.1	Vigun01g016900.1.p	PF01636	PTHR22603 PTHR22603:SF41	EC:2.7.1.32 EC:2.7.1.82	KOG2686	K14156		AT1G74320	Protein kinase superfamily protein			LOC_Os01g51920	phosphotransferase, putative, expressed
gene	1870078	1870800	Vigun01g017100							1	Vigun01g017100	Vigun01g017100.1	Vigun01g017100.1.p	PF00249	PTHR24078 PTHR24078:SF177				GO:0003677	AT2G21650	Homeodomain-like superfamily protein			LOC_Os05g50340	MYB family transcription factor, putative, expressed
gene	1874517	1877581	Vigun01g017200							1	Vigun01g017200	Vigun01g017200.4	Vigun01g017200.4.p		PTHR33622 PTHR33622:SF3					AT4G39235				LOC_Os03g51459	expressed protein
gene	1879237	1882809	Vigun01g017300							1	Vigun01g017300	Vigun01g017300.1	Vigun01g017300.1.p		PTHR35753 PTHR35753:SF1					AT5G07020	proline-rich family protein			LOC_Os02g35090	expressed protein
gene	1886825	1897338	Vigun01g017400							1	Vigun01g017400	Vigun01g017400.1	Vigun01g017400.1.p		PTHR15321 PTHR15321:SF3									LOC_Os03g59650	BRCA1 C Terminus domain containing protein, expressed
gene	1899813	1900774	Vigun01g017500							1	Vigun01g017500	Vigun01g017500.1	Vigun01g017500.1.p
gene	1908105	1909012	Vigun01g017600							1	Vigun01g017600	Vigun01g017600.1	Vigun01g017600.1.p
gene	1913343	1914269	Vigun01g017700							1	Vigun01g017700	Vigun01g017700.1	Vigun01g017700.1.p
gene	1919538	1920445	Vigun01g017800							1	Vigun01g017800	Vigun01g017800.1	Vigun01g017800.1.p
gene	1933615	1934174	Vigun01g017900							1	Vigun01g017900	Vigun01g017900.1	Vigun01g017900.1.p
gene	1940282	1941684	Vigun01g018000							1	Vigun01g018000	Vigun01g018000.1	Vigun01g018000.1.p
gene	1949943	1950624	Vigun01g018100							1	Vigun01g018100	Vigun01g018100.1	Vigun01g018100.1.p
gene	1962412	1963168	Vigun01g018200							1	Vigun01g018200	Vigun01g018200.1	Vigun01g018200.1.p
gene	1968986	1969818	Vigun01g018300							1	Vigun01g018300	Vigun01g018300.1	Vigun01g018300.1.p
gene	1972268	1972738	Vigun01g018400							1	Vigun01g018400	Vigun01g018400.2	Vigun01g018400.2.p
gene	1976772	1980538	Vigun01g018500							1	Vigun01g018500	Vigun01g018500.1	Vigun01g018500.1.p
gene	1982657	1983120	Vigun01g018600							1	Vigun01g018600	Vigun01g018600.2	Vigun01g018600.2.p
gene	1983738	1984356	Vigun01g018700							1	Vigun01g018700	Vigun01g018700.2	Vigun01g018700.2.p
gene	2013296	2013792	Vigun01g018800							1	Vigun01g018800	Vigun01g018800.1	Vigun01g018800.1.p
gene	2019885	2020402	Vigun01g018900							1	Vigun01g018900	Vigun01g018900.1	Vigun01g018900.1.p
gene	2032047	2032559	Vigun01g019000							1	Vigun01g019000	Vigun01g019000.1	Vigun01g019000.1.p
gene	2039480	2040020	Vigun01g019100							1	Vigun01g019100	Vigun01g019100.2	Vigun01g019100.2.p
gene	2041609	2042625	Vigun01g019133							1	Vigun01g019133	Vigun01g019133.1	Vigun01g019133.1.p
gene	2049818	2050272	Vigun01g019166							1	Vigun01g019166	Vigun01g019166.1	Vigun01g019166.1.p
gene	2062084	2062478	Vigun01g019200							1	Vigun01g019200	Vigun01g019200.1	Vigun01g019200.1.p
gene	2065161	2065712	Vigun01g019300							1	Vigun01g019300	Vigun01g019300.1	Vigun01g019300.1.p
gene	2071412	2072616	Vigun01g019350							1	Vigun01g019350	Vigun01g019350.1	Vigun01g019350.1.p						GO:0000786 GO:0003677 GO:0006334
gene	2074373	2074885	Vigun01g019400							1	Vigun01g019400	Vigun01g019400.1	Vigun01g019400.1.p
gene	2079773	2081566	Vigun01g019500							1	Vigun01g019500	Vigun01g019500.1	Vigun01g019500.1.p	PF00366 PF16205	PTHR10744 PTHR10744:SF10		KOG1728	K02949	GO:0003735 GO:0005622 GO:0005840 GO:0006412	AT3G48930	Nucleic acid-binding, OB-fold-like protein	Cre12.g514500	Cytosolic 80S ribosomal protein S11	LOC_Os08g10608	ribosomal protein S17, putative, expressed
gene	2083084	2084470	Vigun01g019550							1	Vigun01g019550	Vigun01g019550.1	Vigun01g019550.1.p	PF00319	PTHR11945 PTHR11945:SF176				GO:0003677 GO:0046983
gene	2096548	2098058	Vigun01g019600							1	Vigun01g019600	Vigun01g019600.1	Vigun01g019600.1.p		PTHR36386					AT4G28230				LOC_Os06g46990	expressed protein
gene	2098924	2102035	Vigun01g019700							1	Vigun01g019700	Vigun01g019700.1	Vigun01g019700.1.p	PF01535 PF13812	PTHR24015 PTHR24015:SF26				GO:0005515
gene	2103414	2105343	Vigun01g019800							1	Vigun01g019800	Vigun01g019800.1	Vigun01g019800.1.p	PF01090	PTHR11710		KOG3411	K02966	GO:0003735 GO:0005840 GO:0006412	AT3G02080	Ribosomal protein S19e family protein	Cre02.g106600	Cytosolic 80S ribosomal protein S19	LOC_Os03g31090	40S ribosomal protein S19, putative, expressed
gene	2107168	2114119	Vigun01g019900							1	Vigun01g019900	Vigun01g019900.1	Vigun01g019900.1.p	PF01808 PF02142	PTHR11692	EC:2.1.2.3 EC:3.5.4.10		K00602	GO:0003824 GO:0003937 GO:0004643 GO:0006164	AT2G35040	AICARFT/IMPCHase bienzyme family protein	Cre12.g537581	(1 of 1) 3.5.4.10 - IMP cyclohydrolase / Inosinicase	LOC_Os08g10570	bifunctional purine biosynthesis protein purH, putative, expressed
gene	2117340	2121462	Vigun01g020000							1	Vigun01g020000	Vigun01g020000.1	Vigun01g020000.1.p		PTHR33334 PTHR33334:SF2					AT3G12320	(1 of 2) PTHR33334:SF2 - GENOMIC DNA, CHROMOSOME 3, P1 CLONE: MQC3
gene	2136204	2153286	Vigun01g020100							1	Vigun01g020100	Vigun01g020100.1	Vigun01g020100.1.p	PF11957	PTHR13265 PTHR13265:SF0			K12878		AT5G09860	nuclear matrix protein-related	Cre16.g695300	(1 of 1) K12878 - THO complex subunit 1 (THOC1)	LOC_Os03g01970	THO complex subunit 1, putative, expressed
gene	2155405	2160766	Vigun01g020200							1	Vigun01g020200	Vigun01g020200.1	Vigun01g020200.1.p	PF05916	PTHR12914 PTHR12914:SF2		KOG3303	K10732		AT1G80190	partner of SLD five 1	Cre03.g161050	(1 of 1) K10732 - GINS complex subunit 1 (GINS1, PSF1)	LOC_Os05g37980	PSF1 - Putative GINS complex subunit, expressed
gene	2165664	2166212	Vigun01g020300							1	Vigun01g020300	Vigun01g020300.1	Vigun01g020300.1.p		PTHR33659
gene	2172190	2172770	Vigun01g020400							1	Vigun01g020400	Vigun01g020400.1	Vigun01g020400.1.p		PTHR33659
gene	2174551	2175188	Vigun01g020500							1	Vigun01g020500	Vigun01g020500.1	Vigun01g020500.1.p		PTHR33659
gene	2182316	2182913	Vigun01g020600							1	Vigun01g020600	Vigun01g020600.1	Vigun01g020600.1.p		PTHR33659 PTHR33659:SF3
gene	2198431	2198781	Vigun01g020750							1	Vigun01g020750	Vigun01g020750.1	Vigun01g020750.1.p
gene	2201317	2201968	Vigun01g020900							1	Vigun01g020900	Vigun01g020900.1	Vigun01g020900.1.p		PTHR33659
gene	2209574	2209873	Vigun01g021001							1	Vigun01g021001	Vigun01g021001.1	Vigun01g021001.1.p
gene	2214005	2221337	Vigun01g021100							1	Vigun01g021100	Vigun01g021100.1	Vigun01g021100.1.p	PF00642 PF13639	PTHR11224 PTHR11224:SF10		KOG1039	K15687	GO:0005515 GO:0008270 GO:0046872	AT3G08505	zinc finger (CCCH-type/C3HC4-type RING finger) family protein	Cre06.g278136	(1 of 1) K15687 - E3 ubiquitin-protein ligase makorin [EC:6.3.2.19] (MKRN)	LOC_Os06g21390	Zinc finger C-x8-C-x5-C-x3-H type domain containing protein, expressed
gene	2228766	2235929	Vigun01g021200							1	Vigun01g021200	Vigun01g021200.1	Vigun01g021200.1.p	PF00642 PF13639	PTHR11224 PTHR11224:SF10		KOG1039	K15687	GO:0005515 GO:0008270 GO:0046872			Cre06.g278136	(1 of 1) K15687 - E3 ubiquitin-protein ligase makorin [EC:6.3.2.19] (MKRN)
gene	2246773	2253686	Vigun01g021300							1	Vigun01g021300	Vigun01g021300.1	Vigun01g021300.1.p	PF12049	PTHR33102 PTHR33102:SF13				GO:0010181 GO:0016491 GO:0055114
gene	2254497	2264975	Vigun01g021400							1	Vigun01g021400	Vigun01g021400.1	Vigun01g021400.1.p	PF11955	PTHR31476 PTHR31476:SF2					AT5G62990	Ubiquitin carboxyl-terminal hydrolase family protein			LOC_Os04g24710	ubiquitin carboxyl-terminal hydrolase, family 1, putative, expressed
gene	2258174	2261489	Vigun01g021450							1	Vigun01g021450	Vigun01g021450.1	Vigun01g021450.1.p		PTHR11224 PTHR11224:SF10				GO:0046872
gene	2264500	2266061	Vigun01g021500							1	Vigun01g021500	Vigun01g021500.1	Vigun01g021500.1.p	PF01789	PTHR31407 PTHR31407:SF20				GO:0005509 GO:0009523 GO:0009654 GO:0015979 GO:0019898	AT3G63540	Mog1/PsbP/DUF1795-like photosystem II reaction center PsbP family protein	Cre03.g198850	Thylakoid llumen protein	LOC_Os08g39430	thylakoid lumenal 19 kDa protein, chloroplast precursor, putative, expressed
gene	2271871	2274496	Vigun01g021600							1	Vigun01g021600	Vigun01g021600.1	Vigun01g021600.1.p		PTHR10593 PTHR10593:SF27				GO:0003676 GO:0046872
gene	2298374	2303184	Vigun01g021700							1	Vigun01g021700	Vigun01g021700.1	Vigun01g021700.1.p		PTHR36015 PTHR36015:SF2					AT2G26840				LOC_Os01g16340	expressed protein
gene	2304094	2309437	Vigun01g021800							1	Vigun01g021800	Vigun01g021800.1	Vigun01g021800.1.p	PF10294	PTHR23108 PTHR23108:SF2	EC:2.1.1.60				AT2G26810	Putative methyltransferase family protein	Cre16.g670900	S-adenosyl-L-methionine-dependent methyltransferase	LOC_Os07g44730	expressed protein
gene	2321287	2324855	Vigun01g021900							1	Vigun01g021900	Vigun01g021900.1	Vigun01g021900.1.p	PF00153	PTHR24089 PTHR24089:SF316		KOG0749	K05863	GO:0005215 GO:0005743 GO:0006810 GO:0055085	AT5G13490	ADP/ATP carrier 2	Cre09.g386650	ADP/ATP carrier protein, mitochondrial	LOC_Os02g48720	mitochondrial carrier protein, putative, expressed
gene	2333807	2338774	Vigun01g022000							1	Vigun01g022000	Vigun01g022000.1	Vigun01g022000.1.p	PF13639	PTHR14155 PTHR14155:SF75				GO:0005515 GO:0008270	AT3G63530	RING/U-box superfamily protein
gene	2341968	2344728	Vigun01g022100							1	Vigun01g022100	Vigun01g022100.1	Vigun01g022100.1.p		PTHR36373 PTHR36373:SF1					AT3G52110				LOC_Os03g07810	expressed protein
gene	2347178	2347903	Vigun01g022200							1	Vigun01g022200	Vigun01g022200.1	Vigun01g022200.1.p		PTHR36616 PTHR36616:SF1
gene	2350756	2354692	Vigun01g022300							1	Vigun01g022300	Vigun01g022300.1	Vigun01g022300.1.p	PF00213	PTHR11910 PTHR11910:SF1		KOG1662	K02137	GO:0015986 GO:0046933	AT5G13450	delta subunit of Mt ATP synthase	Cre16.g680000	Mitochondrial ATP synthase subunit 5, OSCP subunit	LOC_Os06g43850	ATP synthase F1, delta subunit family protein, putative, expressed
gene	2355499	2368887	Vigun01g022366							1	Vigun01g022366	Vigun01g022366.1	Vigun01g022366.1.p	PF12009	PTHR12066 PTHR12066:SF0	EC:2.7.7.49	KOG1005	K11126	GO:0003677 GO:0003721 GO:0003964	AT5G16850	telomerase reverse transcriptase			LOC_Os12g19549	telomerase reverse transcriptase, putative, expressed
gene	2374313	2377489	Vigun01g022432							1	Vigun01g022432	Vigun01g022432.1	Vigun01g022432.1.p
gene	2383259	2384887	Vigun01g022500							1	Vigun01g022500	Vigun01g022500.1	Vigun01g022500.1.p	PF00407	PTHR31907 PTHR31907:SF4				GO:0006952 GO:0009607	AT5G28010	Polyketide cyclase/dehydrase and lipid transport superfamily protein			LOC_Os04g39150	pathogenesis-related Bet v I family protein, putative, expressed
gene	2391905	2395099	Vigun01g022600							1	Vigun01g022600	Vigun01g022600.1	Vigun01g022600.1.p	PF00407	PTHR31907 PTHR31907:SF4				GO:0006952 GO:0009607	AT5G28010	Polyketide cyclase/dehydrase and lipid transport superfamily protein			LOC_Os04g39150	pathogenesis-related Bet v I family protein, putative, expressed
gene	2402338	2406791	Vigun01g022700							1	Vigun01g022700	Vigun01g022700.1	Vigun01g022700.1.p	PF10604	PTHR31907 PTHR31907:SF4					AT5G28010	Polyketide cyclase/dehydrase and lipid transport superfamily protein			LOC_Os04g39150	pathogenesis-related Bet v I family protein, putative, expressed
gene	2408658	2410065	Vigun01g022800							1	Vigun01g022800	Vigun01g022800.1	Vigun01g022800.1.p	PF10604	PTHR31907 PTHR31907:SF4					AT5G28010	Polyketide cyclase/dehydrase and lipid transport superfamily protein			LOC_Os04g39150	pathogenesis-related Bet v I family protein, putative, expressed
gene	2413192	2413641	Vigun01g022850							1	Vigun01g022850	Vigun01g022850.1	Vigun01g022850.1.p
gene	2414215	2416115	Vigun01g022900							1	Vigun01g022900	Vigun01g022900.1	Vigun01g022900.1.p	PF10604	PTHR31907 PTHR31907:SF4					AT5G28010	Polyketide cyclase/dehydrase and lipid transport superfamily protein			LOC_Os04g39150	pathogenesis-related Bet v I family protein, putative, expressed
gene	2419279	2420525	Vigun01g023000							1	Vigun01g023000	Vigun01g023000.1	Vigun01g023000.1.p	PF00407	PTHR31907 PTHR31907:SF4				GO:0006952 GO:0009607	AT5G28010	Polyketide cyclase/dehydrase and lipid transport superfamily protein			LOC_Os04g39150	pathogenesis-related Bet v I family protein, putative, expressed
gene	2447355	2447757	Vigun01g023050							1	Vigun01g023050	Vigun01g023050.1	Vigun01g023050.1.p		PTHR13691 PTHR13691:SF21				GO:0003735 GO:0005622 GO:0005840 GO:0006412
gene	2453512	2455788	Vigun01g023100							1	Vigun01g023100	Vigun01g023100.1	Vigun01g023100.1.p		PTHR31852 PTHR31852:SF46					AT3G08490				LOC_Os03g11710	expressed protein
gene	2477138	2486740	Vigun01g023200							1	Vigun01g023200	Vigun01g023200.1	Vigun01g023200.1.p	PF01554	PTHR11206 PTHR11206:SF156		KOG1347		GO:0006855 GO:0015238 GO:0015297 GO:0016020 GO:0055085	AT3G08040	MATE efflux family protein	Cre17.g739650	MATE efflux family protein
gene	2486973	2498532	Vigun01g023300							1	Vigun01g023300	Vigun01g023300.1	Vigun01g023300.1.p	PF00642 PF12796	PTHR14493 PTHR14493:SF47		KOG1595		GO:0005515 GO:0046872	AT2G41900	CCCH-type zinc finger protein with ARM repeat domain	Cre13.g566200	possible transcription factor	LOC_Os03g49170	zinc finger family protein, putative, expressed
gene	2538456	2546047	Vigun01g023400							1	Vigun01g023400	Vigun01g023400.1	Vigun01g023400.1.p	PF13632 PF14569	PTHR13301 PTHR13301:SF61	EC:2.4.1.12		K10999	GO:0005515 GO:0008270	AT5G05170	Cellulose synthase family protein			LOC_Os07g10770	CESA8 - cellulose synthase, expressed
gene	2548539	2554062	Vigun01g023500							1	Vigun01g023500	Vigun01g023500.1	Vigun01g023500.1.p	PF06113	PTHR15189			K12173		AT5G42470	(1 of 1) PTHR15189:SF7 - BRCA1-A COMPLEX SUBUNIT BRE	Cre09.g401367	(1 of 1) PTHR15189//PTHR15189:SF7 - FAMILY NOT NAMED // BRCA1-A COMPLEX SUBUNIT BRE	LOC_Os06g50170	BRE, putative, expressed
gene	2571921	2574051	Vigun01g023600							1	Vigun01g023600	Vigun01g023600.1	Vigun01g023600.1.p	PF03151	PTHR11132 PTHR11132:SF88		KOG1441	K15283	GO:0005215 GO:0006810 GO:0016021	AT5G17630	Nucleotide/sugar transporter family protein	Cre16.g663800	Conserved in the Green Lineage
gene	2576839	2580892	Vigun01g023700							1	Vigun01g023700	Vigun01g023700.1	Vigun01g023700.1.p	PF03478	PTHR13710 PTHR13710:SF83				GO:0005515	AT2G17030	F-box family protein with a domain of unknown function (DUF295)			LOC_Os06g05610	OsFBDUF32 - F-box and DUF domain containing protein, expressed
gene	2583634	2585322	Vigun01g023800							1	Vigun01g023800	Vigun01g023800.1	Vigun01g023800.1.p	PF01535 PF13041	PTHR24015 PTHR24015:SF719				GO:0005515	AT5G47360	Tetratricopeptide repeat (TPR)-like superfamily protein			LOC_Os03g12430	PPR repeat containing protein, putative, expressed
gene	2588825	2599346	Vigun01g024000							1	Vigun01g024000	Vigun01g024000.1	Vigun01g024000.1.p	PF01535 PF13041	PTHR24015 PTHR24015:SF677				GO:0005515	AT3G09040	Pentatricopeptide repeat (PPR) superfamily protein			LOC_Os04g43430	pentatricopeptide, putative, expressed
gene	2616203	2617653	Vigun01g024050							1	Vigun01g024050	Vigun01g024050.1	Vigun01g024050.1.p						GO:0003676 GO:0008270
gene	2620143	2623614	Vigun01g024100							1	Vigun01g024100	Vigun01g024100.1	Vigun01g024100.1.p	PF00295	PTHR31375 PTHR31375:SF28	EC:3.2.1.15			GO:0004650 GO:0005975	AT3G07970	Pectin lyase-like superfamily protein			LOC_Os03g11760	polygalacturonase, putative, expressed
gene	2625996	2627727	Vigun01g024200							1	Vigun01g024200	Vigun01g024200.1	Vigun01g024200.1.p	PF03641	PTHR31223 PTHR31223:SF8			K06966				Cre07.g340900	(1 of 1) PTHR31223:SF11 - LOG FAMILY PROTEIN YJL055W
gene	2631461	2639648	Vigun01g024300							1	Vigun01g024300	Vigun01g024300.1	Vigun01g024300.1.p	PF00022	PTHR11937 PTHR11937:SF257		KOG0676	K16615		AT3G60830	actin-related protein 7	Cre12.g545000	Actin-related protein, putative SWR-C component	LOC_Os03g56970	actin, putative, expressed
gene	2646750	2657197	Vigun01g024400							1	Vigun01g024400	Vigun01g024400.1	Vigun01g024400.1.p		PTHR10992 PTHR10992:SF775	EC:2.2.1.9 EC:4.2.1.113 EC:4.2.99.20
gene	2674108	2723097	Vigun01g024500							1	Vigun01g024500	Vigun01g024500.1	Vigun01g024500.1.p	PF00561 PF02775 PF02776 PF13378 PF16582	PTHR18968 PTHR18968:SF114	EC:2.2.1.9 EC:4.2.1.113 EC:4.2.99.20	KOG1223	K14759	GO:0003824 GO:0009234 GO:0030976 GO:0070204	AT1G68890	magnesium ion binding;thiamin pyrophosphate binding;hydro-lyases;catalytics;2-succinyl-5-enolpyruvyl-6-hydroxy-3-cyclohexene-1-carboxylic-acid synthases	Cre16.g659050	(1 of 1) 2.2.1.9 - 2-succinyl-5-enolpyruvyl-6-hydroxy-3-cyclohexene-1-carboxylic-acid synthase / SEPHCHC synthase
gene	2741652	2744420	Vigun01g024600							1	Vigun01g024600	Vigun01g024600.1	Vigun01g024600.1.p	PF04539 PF04542 PF04545	PTHR30603 PTHR30603:SF24				GO:0003677 GO:0003700 GO:0006352 GO:0006355 GO:0016987	AT5G13730	sigma factor 4
gene	2744581	2749182	Vigun01g024700							1	Vigun01g024700	Vigun01g024700.1	Vigun01g024700.1.p	PF03350	PTHR31721 PTHR31721:SF1					AT5G13720	Uncharacterised protein family (UPF0114)			LOC_Os07g46330	uncharacterized UPF0114 domain containing protein, expressed
gene	2756736	2790038	Vigun01g024800							1	Vigun01g024800	Vigun01g024800.1	Vigun01g024800.1.p	PF05089 PF12971 PF12972	PTHR12872 PTHR12872:SF2	EC:3.2.1.50		K01205		AT5G13690	alpha-N-acetylglucosaminidase family / NAGLU family
gene	2803626	2812734	Vigun01g024900							1	Vigun01g024900	Vigun01g024900.2	Vigun01g024900.2.p	PF13450	PTHR10742 PTHR10742:SF273	EC:1.5.3.16	KOG0029	K13366	GO:0016491 GO:0055114	AT5G13700	polyamine oxidase 1			LOC_Os09g20284	amine oxidase, flavin-containing, domain containing protein, expressed
gene	2817281	2819834	Vigun01g025000							1	Vigun01g025000	Vigun01g025000.1	Vigun01g025000.1.p	PF02721 PF08646	PTHR23273 PTHR23273:SF8
gene	2820212	2821682	Vigun01g025100							1	Vigun01g025100	Vigun01g025100.1	Vigun01g025100.1.p	PF02362					GO:0003677
gene	2828408	2829491	Vigun01g025150							1	Vigun01g025150	Vigun01g025150.1	Vigun01g025150.1.p	PF02362					GO:0003677
gene	2865210	2870087	Vigun01g025200							1	Vigun01g025200	Vigun01g025200.1	Vigun01g025200.1.p	PF01179 PF02727 PF02728	PTHR10638 PTHR10638:SF39	EC:1.4.3.21		K00276	GO:0005507 GO:0005515 GO:0008131 GO:0009308 GO:0048038 GO:0055114	AT4G12290	Copper amine oxidase family protein			LOC_Os04g20164	amine oxidase precursor, putative, expressed
gene	2884765	2887724	Vigun01g025300							1	Vigun01g025300	Vigun01g025300.1	Vigun01g025300.1.p	PF01179 PF02727 PF02728	PTHR10638 PTHR10638:SF39	EC:1.4.3.21			GO:0005507 GO:0005515 GO:0008131 GO:0009308 GO:0048038 GO:0055114	AT4G12290	Copper amine oxidase family protein			LOC_Os04g20164	amine oxidase precursor, putative, expressed
gene	2901732	2910268	Vigun01g025400							1	Vigun01g025400	Vigun01g025400.1	Vigun01g025400.1.p	PF01179 PF02727 PF02728	PTHR10638 PTHR10638:SF39	EC:1.4.3.21			GO:0005507 GO:0005515 GO:0008131 GO:0009308 GO:0048038 GO:0055114	AT4G12290	Copper amine oxidase family protein			LOC_Os04g20164	amine oxidase precursor, putative, expressed
gene	2927148	2930395	Vigun01g025500							1	Vigun01g025500	Vigun01g025500.1	Vigun01g025500.1.p	PF01179 PF02727 PF02728	PTHR10638 PTHR10638:SF39	EC:1.4.3.21		K00276	GO:0005507 GO:0005515 GO:0008131 GO:0009308 GO:0048038 GO:0055114	AT4G12290	Copper amine oxidase family protein			LOC_Os04g20164	amine oxidase precursor, putative, expressed
gene	2930677	2935976	Vigun01g025600							1	Vigun01g025600	Vigun01g025600.1	Vigun01g025600.1.p	PF08241 PF08498	PTHR10108 PTHR10108:SF908	EC:2.1.1.41	KOG1269	K00559	GO:0006694 GO:0008152 GO:0008168	AT5G13710	sterol methyltransferase 1			LOC_Os07g10600	cycloartenol-C-24-methyltransferase 1, putative, expressed
gene	2952373	2954782	Vigun01g025700							1	Vigun01g025700	Vigun01g025700.1	Vigun01g025700.1.p		PTHR36322					AT1G35430
gene	2955289	2956322	Vigun01g025750							1	Vigun01g025750	Vigun01g025750.1	Vigun01g025750.1.p		PTHR24296 PTHR24296:SF1	EC:1.14.15.3
gene	2996611	2999227	Vigun01g025800							1	Vigun01g025800	Vigun01g025800.1	Vigun01g025800.1.p	PF04862	PTHR31265 PTHR31265:SF2					AT3G08030	Protein of unknown function, DUF642			LOC_Os03g59300	expressed protein
gene	3011767	3018923	Vigun01g025900							1	Vigun01g025900	Vigun01g025900.1	Vigun01g025900.1.p	PF00204 PF00521 PF01751 PF02518 PF16898	PTHR10169 PTHR10169:SF38	EC:5.99.1.3		K03164	GO:0003677 GO:0003918 GO:0005524 GO:0006259 GO:0006265	AT3G23890	topoisomerase II	Cre01.g009250	DNA topoisomerase II	LOC_Os02g47150	DNA topoisomerase 2, putative, expressed
gene	3020334	3023865	Vigun01g026000							1	Vigun01g026000	Vigun01g026000.1	Vigun01g026000.1.p	PF00999	PTHR32468 PTHR32468:SF18		KOG1650		GO:0006812 GO:0015299 GO:0016021 GO:0055085	AT3G52080	cation/hydrogen exchanger 28			LOC_Os12g44300	CHX28, putative, expressed
gene	3026510	3027184	Vigun01g026100							1	Vigun01g026100	Vigun01g026100.1	Vigun01g026100.1.p	PF13639	PTHR22763	EC:6.3.2.19			GO:0005515 GO:0008270
gene	3034374	3037092	Vigun01g026200							1	Vigun01g026200	Vigun01g026200.1	Vigun01g026200.1.p	PF06485	PTHR34556 PTHR34556:SF2					AT3G08010	RNA binding	Cre17.g702500	conserved chloroplast PsaB RNA binding protein	LOC_Os02g39740	psaB translation factor, putative, expressed
gene	3046112	3055872	Vigun01g026300							1	Vigun01g026300	Vigun01g026300.1	Vigun01g026300.1.p	PF01207	PTHR11082 PTHR11082:SF29		KOG2335	K05539	GO:0003824 GO:0008033 GO:0017150 GO:0050660 GO:0055114	AT5G47970	Aldolase-type TIM barrel family protein	Cre15.g636896	(1 of 1) PTHR11082//PTHR11082:SF29 - TRNA-DIHYDROURIDINE SYNTHASE // TRNA-DIHYDROURIDINE SYNTHASE	LOC_Os04g20990	tRNA-dihydrouridine synthase, putative, expressed
gene	3109696	3110035	Vigun01g026366							1	Vigun01g026366	Vigun01g026366.1	Vigun01g026366.1.p			EC:3.6.3.6
gene	3114692	3118715	Vigun01g026432							1	Vigun01g026432	Vigun01g026432.1	Vigun01g026432.1.p	PF07725	PTHR11017 PTHR11017:SF163	EC:1.1.1.62
gene	3118716	3121119	Vigun01g026500							1	Vigun01g026500	Vigun01g026500.1	Vigun01g026500.1.p	PF00931 PF13676	PTHR11017 PTHR11017:SF163				GO:0005515 GO:0007165 GO:0043531
gene	3124414	3125794	Vigun01g026550							1	Vigun01g026550	Vigun01g026550.1	Vigun01g026550.1.p	PF01582	PTHR11017 PTHR11017:SF163				GO:0005515 GO:0007165
gene	3130750	3135314	Vigun01g026600							1	Vigun01g026600	Vigun01g026600.1	Vigun01g026600.1.p	PF08241 PF12756	PTHR11006 PTHR11006:SF55	EC:2.1.1.125	KOG1499	K11436	GO:0006479 GO:0008152 GO:0008168	AT3G12270	protein arginine methyltransferase 3	Cre16.g685900	Protein arginine N-methyltransferase	LOC_Os07g44640	ZOS7-13 - C2H2 zinc finger protein, expressed
gene	3144695	3145105	Vigun01g026700							1	Vigun01g026700	Vigun01g026700.1	Vigun01g026700.1.p	PF05678	PTHR33624 PTHR33624:SF5
gene	3147510	3149592	Vigun01g026766							1	Vigun01g026766	Vigun01g026766.1	Vigun01g026766.1.p
gene	3150213	3151442	Vigun01g026832							1	Vigun01g026832	Vigun01g026832.1	Vigun01g026832.1.p
gene	3157691	3164472	Vigun01g026900							1	Vigun01g026900	Vigun01g026900.1	Vigun01g026900.1.p	PF01016	PTHR15893 PTHR15893:SF2		KOG4600	K02899	GO:0003735 GO:0005622 GO:0005840 GO:0006412	AT5G15220	Ribosomal protein L27 family protein			LOC_Os04g25540	ribosomal protein L27, putative, expressed
gene	3160747	3161076	Vigun01g026950							1	Vigun01g026950	Vigun01g026950.1	Vigun01g026950.1.p
gene	3168971	3173507	Vigun01g027000							1	Vigun01g027000	Vigun01g027000.1	Vigun01g027000.1.p	PF00931	PTHR23155 PTHR23155:SF563		KOG4658		GO:0043531	AT3G14470	NB-ARC domain-containing disease resistance protein			LOC_Os05g41290	disease resistance RPP13-like protein 1, putative, expressed
gene	3176018	3176644	Vigun01g027050							1	Vigun01g027050	Vigun01g027050.1	Vigun01g027050.1.p		PTHR23273 PTHR23273:SF8
gene	3200679	3218356	Vigun01g027100							1	Vigun01g027100	Vigun01g027100.1	Vigun01g027100.1.p	PF07714 PF12796 PF13445 PF13857	PTHR22967 PTHR22967:SF69	EC:2.7.11.1	KOG0198	K16279	GO:0004672 GO:0004713 GO:0005515 GO:0005524 GO:0006468 GO:0008270	AT5G13530	protein kinases;ubiquitin-protein ligases
gene	3218581	3223111	Vigun01g027200							1	Vigun01g027200	Vigun01g027200.1	Vigun01g027200.1.p	PF00293	PTHR12629 PTHR12629:SF9		KOG2839	K07766	GO:0016787	AT3G12600	nudix hydrolase homolog 16	Cre02.g106500	Inositol-phosphate phosphatase	LOC_Os03g59580	hydrolase, NUDIX family, domain containing protein, expressed
gene	3240061	3242973	Vigun01g027300							1	Vigun01g027300	Vigun01g027300.1	Vigun01g027300.1.p		PTHR24375 PTHR24375:SF106				GO:0003676 GO:0046872	AT1G72050	transcription factor IIIA			LOC_Os02g02424	ZOS2-02 - C2H2 zinc finger protein, expressed
gene	3267087	3268003	Vigun01g027401							1	Vigun01g027401	Vigun01g027401.1	Vigun01g027401.1.p		PTHR38928
gene	3275336	3280249	Vigun01g027500							1	Vigun01g027500	Vigun01g027500.1	Vigun01g027500.1.p	PF00085	PTHR10438 PTHR10438:SF276	EC:1.8.1.8	KOG0907		GO:0006662 GO:0015035 GO:0045454	AT3G06730	Thioredoxin z	Cre02.g142800	thioredoxin-related protein	LOC_Os08g29110	thioredoxin, putative, expressed
gene	3294318	3296769	Vigun01g027600							1	Vigun01g027600	Vigun01g027600.1	Vigun01g027600.1.p	PF13837	PTHR31307 PTHR31307:SF7		KOG4282		GO:0003677	AT3G54390	sequence-specific DNA binding transcription factors			LOC_Os09g38570	transcription factor like protein, putative, expressed
gene	3304948	3305919	Vigun01g027700							1	Vigun01g027700	Vigun01g027700.1	Vigun01g027700.1.p	PF00514	PTHR23315 PTHR23315:SF57	EC:6.3.2.19			GO:0005488 GO:0005515					LOC_Os01g72600	spotted leaf 11, putative, expressed
gene	3318091	3322257	Vigun01g027800							1	Vigun01g027800	Vigun01g027800.1	Vigun01g027800.1.p	PF00026	PTHR13683 PTHR13683:SF258	EC:3.4.23.12	KOG1339		GO:0004190 GO:0006508	AT5G07030	Eukaryotic aspartyl protease family protein			LOC_Os07g46480	eukaryotic aspartyl protease domain containing protein, expressed
gene	3325869	3326297	Vigun01g027900							1	Vigun01g027900	Vigun01g027900.1	Vigun01g027900.1.p	PF13499 PF13833	PTHR10891 PTHR10891:SF590		KOG0027	K13448	GO:0005509
gene	3332638	3333291	Vigun01g028000							1	Vigun01g028000	Vigun01g028000.1	Vigun01g028000.1.p	PF13499 PF13833	PTHR10891 PTHR10891:SF590		KOG0027	K13448	GO:0005509
gene	3343642	3344106	Vigun01g028100							1	Vigun01g028100	Vigun01g028100.1	Vigun01g028100.1.p		PTHR33659
gene	3348081	3353265	Vigun01g028200							1	Vigun01g028200	Vigun01g028200.1	Vigun01g028200.1.p	PF01504 PF02493	PTHR23086 PTHR23086:SF29	EC:2.7.1.68		K00889	GO:0005524 GO:0016307 GO:0016308 GO:0046488	AT3G07960	Phosphatidylinositol-4-phosphate 5-kinase family protein	Cre06.g249950	(1 of 3) K00889 - 1-phosphatidylinositol-4-phosphate 5-kinase (PIP5K)	LOC_Os07g46490	phosphatidylinositol-4-phosphate 5-kinase, putative, expressed
gene	3353883	3356377	Vigun01g028300							1	Vigun01g028300	Vigun01g028300.1	Vigun01g028300.1.p	PF05142	PTHR31604 PTHR31604:SF2
gene	3395880	3402391	Vigun01g028400							1	Vigun01g028400	Vigun01g028400.2	Vigun01g028400.2.p	PF13369 PF13371	PTHR31350 PTHR31350:SF8
gene	3417318	3417971	Vigun01g028500							1	Vigun01g028500	Vigun01g028500.1	Vigun01g028500.1.p
gene	3423064	3423848	Vigun01g028600							1	Vigun01g028600	Vigun01g028600.1	Vigun01g028600.1.p
gene	3427922	3434758	Vigun01g028700							1	Vigun01g028700	Vigun01g028700.1	Vigun01g028700.1.p	PF02721 PF08646	PTHR23273 PTHR23273:SF8
gene	3464341	3466043	Vigun01g028900							1	Vigun01g028900	Vigun01g028900.1	Vigun01g028900.1.p	PF00072	PTHR26402 PTHR26402:SF574			K14492	GO:0000160			Cre11.g469400	response regulator of two-component system
gene	3479059	3479602	Vigun01g029000							1	Vigun01g029000	Vigun01g029000.1	Vigun01g029000.1.p
gene	3499368	3502840	Vigun01g029100							1	Vigun01g029100	Vigun01g029100.1	Vigun01g029100.1.p	PF00931	PTHR23155 PTHR23155:SF505		KOG4658		GO:0043531
gene	3503420	3507807	Vigun01g029150							1	Vigun01g029150	Vigun01g029150.1	Vigun01g029150.1.p
gene	3513351	3513856	Vigun01g029200							1	Vigun01g029200	Vigun01g029200.1	Vigun01g029200.1.p
gene	3526232	3539369	Vigun01g029300							1	Vigun01g029300	Vigun01g029300.1	Vigun01g029300.1.p	PF00176 PF00271 PF00646 PF07496	PTHR10799 PTHR10799:SF573		KOG1001		GO:0003676 GO:0005515 GO:0005524 GO:0008270	AT3G54460	SNF2 domain-containing protein / helicase domain-containing protein / F-box family protein			LOC_Os01g72310	OsFBO7 - F-box and other domain containing protein, expressed
gene	3543422	3559883	Vigun01g029400							1	Vigun01g029400	Vigun01g029400.1	Vigun01g029400.1.p	PF03062	PTHR13285 PTHR13285:SF18		KOG3860			AT1G57600	MBOAT (membrane bound O-acyl transferase) family protein	Cre14.g617150	RegA/RlsA-like protein	LOC_Os05g05200	O-acyltransferase, putative, expressed
gene	3641232	3644531	Vigun01g029500							1	Vigun01g029500	Vigun01g029500.1	Vigun01g029500.1.p	PF10247	PTHR28525							Cre01.g010500	(1 of 1) PTHR28525:SF1 - REACTIVE OXYGEN SPECIES MODULATOR 1
gene	3664418	3668818	Vigun01g029600							1	Vigun01g029600	Vigun01g029600.1	Vigun01g029600.1.p	PF13862	PTHR13261		KOG3034	K15262		AT2G44510	CDK inhibitor P21 binding protein	Cre03.g200991	(1 of 1) K15262 - protein BCP1 (BCP1, BCCIP)	LOC_Os03g63690	BCCIP, putative, expressed
gene	3671260	3674657	Vigun01g029700							1	Vigun01g029700	Vigun01g029700.2	Vigun01g029700.2.p	PF07985	PTHR28626 PTHR28626:SF3		KOG3131			AT5G59560	sensitivity to red light reduced protein (SRR1)			LOC_Os05g02690	sensitivity to red light reduced protein 1, putative, expressed
gene	3676792	3679359	Vigun01g029800							1	Vigun01g029800	Vigun01g029800.1	Vigun01g029800.1.p	PF00462	PTHR10168 PTHR10168:SF84			K17479	GO:0009055 GO:0015035 GO:0045454	AT5G13810	Glutaredoxin family protein			LOC_Os07g46570	glutaredoxin, putative, expressed
gene	3693259	3706023	Vigun01g029900							1	Vigun01g029900	Vigun01g029900.1	Vigun01g029900.1.p	PF00168 PF01412	PTHR23180 PTHR23180:SF249		KOG1030	K12486	GO:0005096 GO:0005515					LOC_Os01g72230	stromal membrane-associated protein, putative, expressed
gene	3712031	3716530	Vigun01g030000							1	Vigun01g030000	Vigun01g030000.1	Vigun01g030000.1.p	PF00156 PF00215	PTHR19278 PTHR19278:SF39	EC:2.4.2.10 EC:4.1.1.23	KOG1377	K13421	GO:0003824 GO:0004588 GO:0004590 GO:0006207 GO:0008152 GO:0009116 GO:0044205	AT3G54470	uridine 5'-monophosphate synthase / UMP synthase (PYRE-F) (UMPS)	Cre01.g048950	Uridine 5'- monophosphate synthase	LOC_Os01g72240	uridine 5-monophosphate synthase, putative, expressed
gene	3722454	3726872	Vigun01g030100							1	Vigun01g030100	Vigun01g030100.1	Vigun01g030100.1.p	PF03145	PTHR10315 PTHR10315:SF29	EC:6.3.2.19	KOG3002	K04506	GO:0004842 GO:0005515 GO:0005634 GO:0006511 GO:0007275 GO:0008270 GO:0016567					LOC_Os07g46560	seven in absentia protein family domain containing protein, expressed
gene	3736577	3737823	Vigun01g030200							1	Vigun01g030200	Vigun01g030200.1	Vigun01g030200.1.p
gene	3763794	3771585	Vigun01g030300							1	Vigun01g030300	Vigun01g030300.1	Vigun01g030300.1.p	PF01008	PTHR10233 PTHR10233:SF9		KOG1465	K03754	GO:0044237	AT3G07300	NagB/RpiA/CoA transferase-like superfamily protein	Cre16.g662902	(1 of 1) K03754 - translation initiation factor eIF-2B subunit beta (EIF2B2)	LOC_Os10g25320	initiation factor 2 subunit family domain containing protein, expressed
gene	3776088	3779946	Vigun01g030400							1	Vigun01g030400	Vigun01g030400.1	Vigun01g030400.1.p	PF12937					GO:0005515	AT3G54480	SKP1/ASK-interacting protein 5			LOC_Os07g46555	F-box domain containing protein, expressed
gene	3785872	3790076	Vigun01g030500							1	Vigun01g030500	Vigun01g030500.1	Vigun01g030500.1.p	PF01191 PF03871	PTHR10535 PTHR10535:SF5	EC:2.7.7.6	KOG3218	K03013	GO:0003677 GO:0003899 GO:0005634 GO:0006351	AT3G54490	RNA polymerase II fifth largest subunit, E
gene	3790117	3790416	Vigun01g030550							1	Vigun01g030550	Vigun01g030550.1	Vigun01g030550.1.p		PTHR11439 PTHR11439:SF185
gene	3793350	3818134	Vigun01g030600							1	Vigun01g030600	Vigun01g030600.1	Vigun01g030600.1.p		PTHR33334 PTHR33334:SF1					AT3G54500				LOC_Os01g31360	expressed protein
gene	3849268	3851345	Vigun01g030700							1	Vigun01g030700	Vigun01g030700.1	Vigun01g030700.1.p	PF01191 PF03871	PTHR10535 PTHR10535:SF5	EC:2.7.7.6	KOG3218	K03013	GO:0003677 GO:0003899 GO:0005634 GO:0006351	AT3G54490	RNA polymerase II fifth largest subunit, E
gene	3854061	3869456	Vigun01g030800							1	Vigun01g030800	Vigun01g030800.1	Vigun01g030800.1.p		PTHR33334 PTHR33334:SF1					AT3G54500				LOC_Os01g31360	expressed protein
gene	3887013	3893774	Vigun01g030900							1	Vigun01g030900	Vigun01g030900.1	Vigun01g030900.1.p	PF04111	PTHR12768 PTHR12768:SF4		KOG2751	K08334	GO:0006914	AT3G61710	AUTOPHAGY 6	Cre01.g020264	Autophagy-related protein	LOC_Os01g48920	beclin-1, putative, expressed
gene	3898066	3904902	Vigun01g031100							1	Vigun01g031100	Vigun01g031100.1	Vigun01g031100.1.p	PF09749	PTHR13522				GO:0004518 GO:0034477	AT5G51170	(1 of 1) KOG3102 - Uncharacterized conserved protein			LOC_Os02g43480	expressed protein
gene	3918274	3921743	Vigun01g031200							1	Vigun01g031200	Vigun01g031200.1	Vigun01g031200.1.p	PF00191	PTHR10502 PTHR10502:SF113		KOG0819		GO:0005509 GO:0005544
gene	3925812	3928333	Vigun01g031300							1	Vigun01g031300	Vigun01g031300.1	Vigun01g031300.1.p	PF00191	PTHR10502 PTHR10502:SF113		KOG0819	K17095	GO:0005509 GO:0005544
gene	3938538	3946787	Vigun01g031400							1	Vigun01g031400	Vigun01g031400.1	Vigun01g031400.1.p		PTHR33471 PTHR33471:SF3					AT1G56180				LOC_Os02g07250	peptidase, cysteine peptidase active site, putative, expressed
gene	3948407	3952471	Vigun01g031500							1	Vigun01g031500	Vigun01g031500.1	Vigun01g031500.1.p	PF00743	PTHR23023 PTHR23023:SF114		KOG1399		GO:0004499 GO:0050660 GO:0050661 GO:0055114			Cre03.g167150	Flavin-containing monooxygenase
gene	3969050	3973560	Vigun01g031600							1	Vigun01g031600	Vigun01g031600.1	Vigun01g031600.1.p	PF00931 PF13676	PTHR11017 PTHR11017:SF171		KOG4658		GO:0005515 GO:0007165 GO:0043531
gene	3980896	3981099	Vigun01g031700							1	Vigun01g031700	Vigun01g031700.1	Vigun01g031700.1.p
gene	3983942	3995013	Vigun01g031800							1	Vigun01g031800	Vigun01g031800.1	Vigun01g031800.1.p	PF02714 PF13967	PTHR13018 PTHR13018:SF30				GO:0000166 GO:0016020	AT3G54510	Early-responsive to dehydration stress protein (ERD4)			LOC_Os01g72210	early-responsive to dehydration protein-related, putative, expressed
gene	3998007	3998330	Vigun01g031825							1	Vigun01g031825	Vigun01g031825.1	Vigun01g031825.1.p
gene	4001189	4002091	Vigun01g031850							1	Vigun01g031850	Vigun01g031850.1	Vigun01g031850.1.p	PF02362					GO:0003677
gene	4002714	4005339	Vigun01g031875							1	Vigun01g031875	Vigun01g031875.1	Vigun01g031875.1.p	PF00872 PF03101 PF04434	PTHR31669 PTHR31669:SF25				GO:0003677 GO:0004803 GO:0006313 GO:0006355 GO:0008270					LOC_Os11g45530	transposon protein, putative, unclassified, expressed
gene	4029295	4031154	Vigun01g031900							1	Vigun01g031900	Vigun01g031900.1	Vigun01g031900.1.p	PF02525	PTHR30543 PTHR30543:SF2	EC:1.6.5.2 EC:1.6.5.3	KOG4530			AT3G27890	NADPH:quinone oxidoreductase			LOC_Os01g72460	NADPH quinone oxidoreductase, putative, expressed
gene	4044819	4046696	Vigun01g032000							1	Vigun01g032000	Vigun01g032000.1	Vigun01g032000.1.p	PF02525	PTHR30543 PTHR30543:SF2	EC:1.6.5.2 EC:1.6.5.3	KOG4530			AT3G27890	NADPH:quinone oxidoreductase			LOC_Os01g72460	NADPH quinone oxidoreductase, putative, expressed
gene	4058582	4063120	Vigun01g032100							1	Vigun01g032100	Vigun01g032100.1	Vigun01g032100.1.p		PTHR23315 PTHR23315:SF133		KOG0166	K08332	GO:0005488 GO:0005515					LOC_Os01g72000	armadillo repeat-containing protein, putative, expressed
gene	4066534	4071545	Vigun01g032200							1	Vigun01g032200	Vigun01g032200.1	Vigun01g032200.1.p	PF04427	PTHR22734 PTHR22734:SF2		KOG2781	K14561		AT1G63780	Ribosomal RNA processing Brix domain protein	Cre10.g454100	(1 of 1) K14561 - U3 small nucleolar ribonucleoprotein protein IMP4 (IMP4)	LOC_Os08g05880	Brix domain containing protein, putative, expressed
gene	4074333	4077901	Vigun01g032300							1	Vigun01g032300	Vigun01g032300.2	Vigun01g032300.2.p	PF00954 PF01453 PF07714 PF08276	PTHR27002 PTHR27002:SF67	EC:2.7.11.1	KOG1187		GO:0004672 GO:0004674 GO:0004713 GO:0005524 GO:0006468 GO:0048544			Cre13.g604350	(1 of 40) PTHR23257//PTHR23257:SF513 - SERINE-THREONINE PROTEIN KINASE // SUBFAMILY NOT NAMED
gene	4092400	4093152	Vigun01g032366							1	Vigun01g032366	Vigun01g032366.1	Vigun01g032366.1.p
gene	4121504	4121860	Vigun01g032432							1	Vigun01g032432	Vigun01g032432.1	Vigun01g032432.1.p
gene	4142227	4142466	Vigun01g032500							1	Vigun01g032500	Vigun01g032500.1	Vigun01g032500.1.p						GO:0006952
gene	4145965	4146204	Vigun01g032600							1	Vigun01g032600	Vigun01g032600.1	Vigun01g032600.1.p						GO:0006952
gene	4180684	4181005	Vigun01g032700							1	Vigun01g032700	Vigun01g032700.1	Vigun01g032700.1.p						GO:0006952
gene	4194318	4194651	Vigun01g032800							1	Vigun01g032800	Vigun01g032800.1	Vigun01g032800.1.p						GO:0006952
gene	4222071	4222310	Vigun01g032900							1	Vigun01g032900	Vigun01g032900.1	Vigun01g032900.1.p						GO:0006952
gene	4231250	4231489	Vigun01g033000							1	Vigun01g033000	Vigun01g033000.1	Vigun01g033000.1.p						GO:0006952
gene	4233357	4233596	Vigun01g033100							1	Vigun01g033100	Vigun01g033100.1	Vigun01g033100.1.p						GO:0006952
gene	4241222	4241455	Vigun01g033200							1	Vigun01g033200	Vigun01g033200.1	Vigun01g033200.1.p						GO:0006952
gene	4260559	4260798	Vigun01g033300							1	Vigun01g033300	Vigun01g033300.1	Vigun01g033300.1.p						GO:0006952
gene	4268677	4269037	Vigun01g033400							1	Vigun01g033400	Vigun01g033400.1	Vigun01g033400.1.p						GO:0006952
gene	4269392	4277744	Vigun01g033500							1	Vigun01g033500	Vigun01g033500.1	Vigun01g033500.1.p	PF00954 PF01453 PF07714 PF08276	PTHR27002 PTHR27002:SF67	EC:2.7.11.1	KOG1187		GO:0004672 GO:0004674 GO:0004713 GO:0005524 GO:0006468 GO:0048544			Cre13.g604350	(1 of 40) PTHR23257//PTHR23257:SF513 - SERINE-THREONINE PROTEIN KINASE // SUBFAMILY NOT NAMED
gene	4324923	4325354	Vigun01g033550							1	Vigun01g033550	Vigun01g033550.1	Vigun01g033550.1.p	PF04749	PTHR15907 PTHR15907:SF47							Cre17.g738000	Aggregation 2
gene	4332118	4335804	Vigun01g033600							1	Vigun01g033600	Vigun01g033600.1	Vigun01g033600.1.p	PF05132	PTHR13408 PTHR13408:SF3		KOG3122	K03026	GO:0003677 GO:0003899 GO:0005666 GO:0006383	AT5G09380	RNA polymerase III RPC4	Cre12.g497400	possible RNA polymerase III subunit	LOC_Os04g32350	RNA polymerase III RPC4 domain containing protein, expressed
gene	4348165	4350022	Vigun01g033701							1	Vigun01g033701	Vigun01g033701.1	Vigun01g033701.1.p
gene	4354811	4358781	Vigun01g033800							1	Vigun01g033800	Vigun01g033800.1	Vigun01g033800.1.p		PTHR36361					AT3G10572	3-phosphoinositide-dependent protein kinase-1, putative			LOC_Os06g48970	expressed protein
gene	4360473	4361756	Vigun01g033866							1	Vigun01g033866	Vigun01g033866.1	Vigun01g033866.1.p	PF01535 PF13041 PF14432	PTHR24015 PTHR24015:SF913				GO:0005515	AT3G14330	Tetratricopeptide repeat (TPR)-like superfamily protein
gene	4362976	4363381	Vigun01g033932							1	Vigun01g033932	Vigun01g033932.1	Vigun01g033932.1.p	PF10270	PTHR21181							Cre03.g183050	Putative Magnesium transporter	LOC_Os12g37880	expressed protein
gene	4387135	4387579	Vigun01g034000							1	Vigun01g034000	Vigun01g034000.1	Vigun01g034000.1.p	PF00059					GO:0006952
gene	4398025	4398338	Vigun01g034033							1	Vigun01g034033	Vigun01g034033.1	Vigun01g034033.1.p	PF00931	PTHR23155 PTHR23155:SF634				GO:0043531
gene	4398449	4400035	Vigun01g034066							1	Vigun01g034066	Vigun01g034066.1	Vigun01g034066.1.p		PTHR23155 PTHR23155:SF580
gene	4414380	4420650	Vigun01g034100							1	Vigun01g034100	Vigun01g034100.1	Vigun01g034100.1.p	PF00931	PTHR23155 PTHR23155:SF414		KOG4658		GO:0043531
gene	4450264	4452804	Vigun01g034200							1	Vigun01g034200	Vigun01g034200.1	Vigun01g034200.1.p	PF01849	PTHR10351		KOG2240	K01527	GO:0003796	AT1G73230	Nascent polypeptide-associated complex NAC	Cre03.g213537	(1 of 1) K01527 - nascent polypeptide-associated complex subunit beta (EGD1, BTF3)	LOC_Os10g34180	transcription factor BTF3, putative, expressed
gene	4460645	4463672	Vigun01g034300							1	Vigun01g034300	Vigun01g034300.1	Vigun01g034300.1.p	PF01798 PF08156	PTHR10894 PTHR10894:SF0			K14564		AT1G56110	homolog of nucleolar protein NOP56	Cre12.g525200	Nucleolar protein, Component of C/D snoRNPs	LOC_Os03g22880	nucleolar protein 5A, putative, expressed
gene	4486636	4490022	Vigun01g034400							1	Vigun01g034400	Vigun01g034400.1	Vigun01g034400.1.p	PF08659	PTHR24322 PTHR24322:SF301	EC:1.1.1.288	KOG0725	K09841	GO:0008152 GO:0008667 GO:0016491 GO:0019290 GO:0055114	AT1G52340	NAD(P)-binding Rossmann-fold superfamily protein			LOC_Os03g59610	oxidoreductase, short chain dehydrogenase/reductase family protein, putative, expressed
gene	4494971	4497895	Vigun01g034500							1	Vigun01g034500	Vigun01g034500.1	Vigun01g034500.1.p	PF08659	PTHR24322 PTHR24322:SF301	EC:1.1.1.288	KOG0725	K09841	GO:0008152 GO:0008667 GO:0016491 GO:0019290 GO:0055114	AT1G52340	NAD(P)-binding Rossmann-fold superfamily protein			LOC_Os03g59610	oxidoreductase, short chain dehydrogenase/reductase family protein, putative, expressed
gene	4498575	4501220	Vigun01g034600							1	Vigun01g034600	Vigun01g034600.1	Vigun01g034600.1.p	PF01016	PTHR15893		KOG4600	K02899	GO:0003735 GO:0005622 GO:0005840 GO:0006412	AT5G40950	ribosomal protein large subunit 27	Cre06.g300800	Chloroplast ribosomal protein L27	LOC_Os01g69950	ribosomal protein L27, putative, expressed
gene	4506310	4507061	Vigun01g034700							1	Vigun01g034700	Vigun01g034700.1	Vigun01g034700.1.p							AT1G06010				LOC_Os04g56610	expressed protein
gene	4526593	4529673	Vigun01g034800							1	Vigun01g034800	Vigun01g034800.1	Vigun01g034800.1.p	PF07839	PTHR33923 PTHR33923:SF2	EC:2.7.11.17			GO:0005516	AT3G54570	Plant calmodulin-binding protein-related			LOC_Os01g72190	expressed protein
gene	4529674	4530648	Vigun01g034900							1	Vigun01g034900	Vigun01g034900.1	Vigun01g034900.1.p	PF00280	PTHR33091 PTHR33091:SF11				GO:0004867 GO:0009611					LOC_Os12g36240	inhibitor I family protein, putative, expressed
gene	4536464	4546301	Vigun01g034950							1	Vigun01g034950	Vigun01g034950.1	Vigun01g034950.1.p	PF02392	PTHR33288				GO:0009522 GO:0009579 GO:0015979 GO:0016021	ATCG00520	unfolded protein binding			LOC_Os02g24604	photosystem I assembly protein ycf4, putative, expressed
gene	4568007	4573049	Vigun01g035000							1	Vigun01g035000	Vigun01g035000.1	Vigun01g035000.1.p	PF13839 PF14416	PTHR32285 PTHR32285:SF36				GO:0006520 GO:0016597 GO:0016743
gene	4588243	4592138	Vigun01g035200							1	Vigun01g035200	Vigun01g035200.1	Vigun01g035200.1.p		PTHR36309				GO:0000166 GO:0003676 GO:0003899	AT1G05970	RNA-binding (RRM/RBD/RNP motifs) family protein			LOC_Os09g02400	RNA-binding region RNP-1, putative, expressed
gene	4596975	4598345	Vigun01g035300							1	Vigun01g035300	Vigun01g035300.1	Vigun01g035300.1.p	PF00891 PF08100	PTHR11746 PTHR11746:SF112	EC:2.1.1.154 EC:2.1.1.65	KOG3178	K13066	GO:0008168 GO:0008171 GO:0046983			Cre03.g148800	(1 of 1) 2.1.1.4 - Acetylserotonin O-methyltransferase / Hydroxyindole O-methyltransferase
gene	4606604	4607450	Vigun01g035400							1	Vigun01g035400	Vigun01g035400.1	Vigun01g035400.1.p	PF03018	PTHR21495 PTHR21495:SF59
gene	4616896	4618395	Vigun01g035500							1	Vigun01g035500	Vigun01g035500.1	Vigun01g035500.1.p	PF03018	PTHR21495 PTHR21495:SF59
gene	4618056	4619363	Vigun01g035600							1	Vigun01g035600	Vigun01g035600.1	Vigun01g035600.1.p	PF03514	PTHR31636 PTHR31636:SF48
gene	4619145	4623857	Vigun01g035700							1	Vigun01g035700	Vigun01g035700.1	Vigun01g035700.1.p	PF03514	PTHR31636 PTHR31636:SF48				GO:0009401
gene	4626513	4637152	Vigun01g035800							1	Vigun01g035800	Vigun01g035800.1	Vigun01g035800.1.p	PF02732	PTHR13451 PTHR13451:SF0		KOG2379	K08991	GO:0003677 GO:0004518 GO:0006259	AT4G30870	Restriction endonuclease, type II-like superfamily protein			LOC_Os01g71960	endonuclease, putative, expressed
gene	4638143	4639094	Vigun01g035900							1	Vigun01g035900	Vigun01g035900.1	Vigun01g035900.1.p	PF14368	PTHR33286 PTHR33286:SF6					AT4G30880	Bifunctional inhibitor/lipid-transfer protein/seed storage 2S albumin superfamily protein
gene	4652792	4653840	Vigun01g036000							1	Vigun01g036000	Vigun01g036000.2	Vigun01g036000.2.p	PF14368	PTHR33286 PTHR33286:SF6					AT4G30880	Bifunctional inhibitor/lipid-transfer protein/seed storage 2S albumin superfamily protein
gene	4663354	4663719	Vigun01g036050							1	Vigun01g036050	Vigun01g036050.1	Vigun01g036050.1.p
gene	4674104	4676934	Vigun01g036100							1	Vigun01g036100	Vigun01g036100.1	Vigun01g036100.1.p		PTHR33790 PTHR33790:SF1									LOC_Os07g46670	early response to dehydration 15, putative, expressed
gene	4685302	4692946	Vigun01g036200							1	Vigun01g036200	Vigun01g036200.1	Vigun01g036200.1.p		PTHR10774 PTHR10774:SF61					AT3G08550	elongation defective 1 protein / ELD1 protein	Cre04.g218450		LOC_Os01g13200	abscisic acid insensitive 8, putative, expressed
gene	4693759	4696673	Vigun01g036300							1	Vigun01g036300	Vigun01g036300.1	Vigun01g036300.1.p		PTHR37753 PTHR37753:SF1					AT4G31560	high chlorophyll fluorescence 153			LOC_Os01g71330	expressed protein
gene	4697434	4700791	Vigun01g036400							1	Vigun01g036400	Vigun01g036400.1	Vigun01g036400.1.p	PF01535 PF12854 PF13041 PF13812	PTHR24015 PTHR24015:SF384				GO:0005515	AT4G20740	Pentatricopeptide repeat (PPR-like) superfamily protein			LOC_Os07g08180	PPR repeat containing protein, expressed
gene	4707397	4711999	Vigun01g036500							1	Vigun01g036500	Vigun01g036500.1	Vigun01g036500.1.p		PTHR34567 PTHR34567:SF3					AT3G51940
gene	4718101	4722225	Vigun01g036600							1	Vigun01g036600	Vigun01g036600.1	Vigun01g036600.1.p	PF07002 PF13920	PTHR10857 PTHR10857:SF28		KOG4172	K16280	GO:0005515 GO:0008270			Cre09.g399550	(1 of 1) PTHR10857//PTHR10857:SF11 - COPINE // SUBFAMILY NOT NAMED
gene	4752514	4755830	Vigun01g036700							1	Vigun01g036700	Vigun01g036700.1	Vigun01g036700.1.p	PF00612 PF13178	PTHR32295 PTHR32295:SF35				GO:0005515	AT5G13460	IQ-domain 11			LOC_Os03g23960	IQ calmodulin-binding motif family protein, putative, expressed
gene	4839553	4843511	Vigun01g036800							1	Vigun01g036800	Vigun01g036800.1	Vigun01g036800.1.p	PF01565 PF09265	PTHR13878 PTHR13878:SF53	EC:1.5.99.12		K00279	GO:0003824 GO:0009690 GO:0016491 GO:0016614 GO:0019139 GO:0050660 GO:0055114	AT3G63440	cytokinin oxidase/dehydrogenase 6			LOC_Os05g31040	cytokinin dehydrogenase precursor, putative, expressed
gene	4863672	4870280	Vigun01g036900							1	Vigun01g036900	Vigun01g036900.1	Vigun01g036900.1.p	PF01210 PF07479	PTHR11728 PTHR11728:SF17	EC:1.1.1.8	KOG2711	K00006	GO:0004367 GO:0005975 GO:0006072 GO:0009331 GO:0016491 GO:0016616 GO:0046168 GO:0051287 GO:0055114
gene	4871516	4874689	Vigun01g037000							1	Vigun01g037000	Vigun01g037000.1	Vigun01g037000.1.p	PF08265	PTHR31200 PTHR31200:SF1		KOG4137	K11667	GO:0006338 GO:0006355 GO:0031011	AT4G38495	(1 of 1) PTHR31200:SF1 - INO80 COMPLEX SUBUNIT C			LOC_Os04g20590	YL1 nuclear protein C-terminal domain containing protein, expressed
gene	4882696	4896314	Vigun01g037100							1	Vigun01g037100	Vigun01g037100.1	Vigun01g037100.1.p		PTHR33912 PTHR33912:SF3					AT5G13470				LOC_Os01g71262	expressed protein
gene	4904870	4906981	Vigun01g037200							1	Vigun01g037200	Vigun01g037200.1	Vigun01g037200.1.p	PF07716	PTHR23334 PTHR23334:SF25				GO:0003700 GO:0006351 GO:0006355 GO:0043565	AT3G51960	basic leucine zipper 24			LOC_Os05g41540	bZIP transcription factor domain containing protein, expressed
gene	4926597	4936183	Vigun01g037300							1	Vigun01g037300	Vigun01g037300.1	Vigun01g037300.1.p	PF01370	PTHR10366 PTHR10366:SF362	EC:1.1.1.195	KOG1502		GO:0003824 GO:0050662	AT5G19440	NAD(P)-binding Rossmann-fold superfamily protein	Cre12.g497652	(1 of 7) PTHR10366//PTHR10366:SF411 - NAD DEPENDENT EPIMERASE/DEHYDRATASE // HIGH CHLOROPHYLL FLUORESCENCE PHENOTYPE 173 PROTEIN	LOC_Os01g34480	NAD dependent epimerase/dehydratase family protein, putative, expressed
gene	4955472	4957367	Vigun01g037600							1	Vigun01g037600	Vigun01g037600.1	Vigun01g037600.1.p	PF01370	PTHR10366 PTHR10366:SF362	EC:1.1.1.195	KOG1502		GO:0003824 GO:0050662	AT5G19440	NAD(P)-binding Rossmann-fold superfamily protein	Cre12.g497652	(1 of 7) PTHR10366//PTHR10366:SF411 - NAD DEPENDENT EPIMERASE/DEHYDRATASE // HIGH CHLOROPHYLL FLUORESCENCE PHENOTYPE 173 PROTEIN	LOC_Os01g34480	NAD dependent epimerase/dehydratase family protein, putative, expressed
gene	4982306	4984094	Vigun01g037700							1	Vigun01g037700	Vigun01g037700.1	Vigun01g037700.1.p	PF01370	PTHR10366 PTHR10366:SF362		KOG1502		GO:0003824 GO:0050662			Cre12.g497652	(1 of 7) PTHR10366//PTHR10366:SF411 - NAD DEPENDENT EPIMERASE/DEHYDRATASE // HIGH CHLOROPHYLL FLUORESCENCE PHENOTYPE 173 PROTEIN
gene	4995408	5001613	Vigun01g037800							1	Vigun01g037800	Vigun01g037800.1	Vigun01g037800.1.p	PF01370	PTHR10366 PTHR10366:SF362	EC:1.1.1.195	KOG1502		GO:0003824 GO:0050662			Cre12.g497652	(1 of 7) PTHR10366//PTHR10366:SF411 - NAD DEPENDENT EPIMERASE/DEHYDRATASE // HIGH CHLOROPHYLL FLUORESCENCE PHENOTYPE 173 PROTEIN	LOC_Os01g34480	NAD dependent epimerase/dehydratase family protein, putative, expressed
gene	5045160	5052286	Vigun01g037900							1	Vigun01g037900	Vigun01g037900.1	Vigun01g037900.1.p	PF01370	PTHR10366 PTHR10366:SF362	EC:1.1.1.195	KOG1502		GO:0003824 GO:0050662			Cre12.g497652	(1 of 7) PTHR10366//PTHR10366:SF411 - NAD DEPENDENT EPIMERASE/DEHYDRATASE // HIGH CHLOROPHYLL FLUORESCENCE PHENOTYPE 173 PROTEIN	LOC_Os01g34480	NAD dependent epimerase/dehydratase family protein, putative, expressed
gene	5058397	5060317	Vigun01g038000							1	Vigun01g038000	Vigun01g038000.1	Vigun01g038000.1.p	PF01370	PTHR10366 PTHR10366:SF362	EC:1.1.1.195	KOG1502		GO:0003824 GO:0050662			Cre12.g497652	(1 of 7) PTHR10366//PTHR10366:SF411 - NAD DEPENDENT EPIMERASE/DEHYDRATASE // HIGH CHLOROPHYLL FLUORESCENCE PHENOTYPE 173 PROTEIN	LOC_Os01g34480	NAD dependent epimerase/dehydratase family protein, putative, expressed
gene	5091448	5101338	Vigun01g038100							1	Vigun01g038100	Vigun01g038100.1	Vigun01g038100.1.p	PF01370	PTHR10366 PTHR10366:SF362	EC:1.1.1.195	KOG1502		GO:0003824 GO:0050662			Cre12.g497652	(1 of 7) PTHR10366//PTHR10366:SF411 - NAD DEPENDENT EPIMERASE/DEHYDRATASE // HIGH CHLOROPHYLL FLUORESCENCE PHENOTYPE 173 PROTEIN
gene	5097340	5098060	Vigun01g038150							1	Vigun01g038150	Vigun01g038150.1	Vigun01g038150.1.p
gene	5104795	5107078	Vigun01g038200							1	Vigun01g038200	Vigun01g038200.1	Vigun01g038200.1.p	PF01370	PTHR10366 PTHR10366:SF362	EC:1.1.1.195	KOG1502		GO:0003824 GO:0050662			Cre12.g497652	(1 of 7) PTHR10366//PTHR10366:SF411 - NAD DEPENDENT EPIMERASE/DEHYDRATASE // HIGH CHLOROPHYLL FLUORESCENCE PHENOTYPE 173 PROTEIN
gene	5118333	5118873	Vigun01g038300							1	Vigun01g038300	Vigun01g038300.1	Vigun01g038300.1.p		PTHR22840 PTHR22840:SF12				GO:0005515
gene	5150863	5153968	Vigun01g038400							1	Vigun01g038400	Vigun01g038400.1	Vigun01g038400.1.p	PF01370	PTHR10366 PTHR10366:SF362		KOG1502		GO:0003824 GO:0050662	AT5G19440	NAD(P)-binding Rossmann-fold superfamily protein	Cre12.g497652	(1 of 7) PTHR10366//PTHR10366:SF411 - NAD DEPENDENT EPIMERASE/DEHYDRATASE // HIGH CHLOROPHYLL FLUORESCENCE PHENOTYPE 173 PROTEIN	LOC_Os01g34480	NAD dependent epimerase/dehydratase family protein, putative, expressed
gene	5179224	5182521	Vigun01g038500							1	Vigun01g038500	Vigun01g038500.1	Vigun01g038500.1.p	PF01370	PTHR10366 PTHR10366:SF362		KOG1502		GO:0003824 GO:0050662	AT5G19440	NAD(P)-binding Rossmann-fold superfamily protein	Cre12.g497652	(1 of 7) PTHR10366//PTHR10366:SF411 - NAD DEPENDENT EPIMERASE/DEHYDRATASE // HIGH CHLOROPHYLL FLUORESCENCE PHENOTYPE 173 PROTEIN	LOC_Os01g34480	NAD dependent epimerase/dehydratase family protein, putative, expressed
gene	5193062	5196300	Vigun01g038600							1	Vigun01g038600	Vigun01g038600.1	Vigun01g038600.1.p	PF01370	PTHR10366 PTHR10366:SF362		KOG1502		GO:0003824 GO:0050662	AT5G19440	NAD(P)-binding Rossmann-fold superfamily protein	Cre12.g497652	(1 of 7) PTHR10366//PTHR10366:SF411 - NAD DEPENDENT EPIMERASE/DEHYDRATASE // HIGH CHLOROPHYLL FLUORESCENCE PHENOTYPE 173 PROTEIN	LOC_Os01g34480	NAD dependent epimerase/dehydratase family protein, putative, expressed
gene	5217706	5218396	Vigun01g038650							1	Vigun01g038650	Vigun01g038650.1	Vigun01g038650.1.p
gene	5255055	5262513	Vigun01g038700							1	Vigun01g038700	Vigun01g038700.1	Vigun01g038700.1.p	PF11891	PTHR31620 PTHR31620:SF9							Cre03.g177350	(1 of 4) PF11891 - Domain of unknown function (DUF3411) (DUF3411)
gene	5272054	5284390	Vigun01g038800							1	Vigun01g038800	Vigun01g038800.1	Vigun01g038800.1.p	PF12937	PTHR22844 PTHR22844:SF149		KOG0316		GO:0005515	AT3G52030	F-box family protein with WD40/YVTN repeat doamin			LOC_Os11g07970	OsFBW2 - F-box domain and WD40 repeat containing protein, expressed
gene	5285392	5286180	Vigun01g038900							1	Vigun01g038900	Vigun01g038900.1	Vigun01g038900.1.p	PF00583	PTHR23091 PTHR23091:SF4	EC:2.3.1.88	KOG3235	K00670	GO:0008080	AT5G13780	Acyl-CoA N-acyltransferases (NAT) superfamily protein	Cre08.g364450	Peptide alpha-N-acetyltransferase	LOC_Os04g54330	acetyltransferase, GNAT family, putative, expressed
gene	5292603	5305480	Vigun01g039000							1	Vigun01g039000	Vigun01g039000.1	Vigun01g039000.1.p	PF00232	PTHR10353	EC:3.2.1.21		K01188	GO:0004553 GO:0005975 GO:0008422 GO:0030245	AT5G36890	beta glucosidase 42	Cre03.g171050	Glycosyl hydrolase	LOC_Os01g67220	Os1bglu4 - beta-glucosidase-like protein without signal sequence, expressed
gene	5338151	5341454	Vigun01g039100							1	Vigun01g039100	Vigun01g039100.1	Vigun01g039100.1.p	PF04515	PTHR12385 PTHR12385:SF4					AT5G13760	Plasma-membrane choline transporter family protein			LOC_Os07g46240	choline transporter-related, putative, expressed
gene	5355948	5359375	Vigun01g039200							1	Vigun01g039200	Vigun01g039200.1	Vigun01g039200.1.p	PF12697	PTHR10992 PTHR10992:SF879		KOG1454			AT5G13800	pheophytinase	Cre12.g514700	(1 of 1) PTHR10992//PTHR10992:SF879 - ALPHA/BETA HYDROLASE FOLD-CONTAINING PROTEIN // PHEOPHYTINASE, CHLOROPLASTIC	LOC_Os06g24730	hydrolase, alpha/beta fold family domain containing protein, expressed
gene	5360350	5362409	Vigun01g039300							1	Vigun01g039300	Vigun01g039300.1	Vigun01g039300.1.p	PF04927	PTHR31174 PTHR31174:SF2
gene	5398480	5398859	Vigun01g039350							1	Vigun01g039350	Vigun01g039350.1	Vigun01g039350.1.p
gene	5413096	5420768	Vigun01g039400							1	Vigun01g039400	Vigun01g039400.1	Vigun01g039400.1.p	PF00319 PF01486	PTHR11945 PTHR11945:SF237		KOG0014		GO:0003677 GO:0003700 GO:0005634 GO:0006355 GO:0046983	AT5G13790	AGAMOUS-like 15
gene	5421031	5422283	Vigun01g039500							1	Vigun01g039500	Vigun01g039500.1	Vigun01g039500.1.p		PTHR31509 PTHR31509:SF13
gene	5428252	5428891	Vigun01g039600							1	Vigun01g039600	Vigun01g039600.1	Vigun01g039600.1.p		PTHR33659
gene	5444510	5445089	Vigun01g039700							1	Vigun01g039700	Vigun01g039700.1	Vigun01g039700.1.p		PTHR33659 PTHR33659:SF3
gene	5454229	5454907	Vigun01g039800							1	Vigun01g039800	Vigun01g039800.1	Vigun01g039800.1.p
gene	5480882	5488239	Vigun01g039900							1	Vigun01g039900	Vigun01g039900.1	Vigun01g039900.1.p	PF00076 PF01480	PTHR24012 PTHR24012:SF369		KOG3702		GO:0000166 GO:0003676 GO:0006397	AT3G12640	RNA binding (RRM/RBD/RNP motifs) family protein			LOC_Os04g39629	RNA recognition motif containing protein, putative, expressed
gene	5532671	5535975	Vigun01g040100							1	Vigun01g040100	Vigun01g040100.2	Vigun01g040100.2.p	PF01428 PF01754	PTHR10634 PTHR10634:SF22		KOG3173		GO:0003677 GO:0008270	AT3G12630	A20/AN1-like zinc finger family protein			LOC_Os09g31200	AN1-like zinc finger domain containing protein, expressed
gene	5560639	5565236	Vigun01g040200							1	Vigun01g040200	Vigun01g040200.1	Vigun01g040200.1.p	PF01535 PF13041 PF14432	PTHR24015 PTHR24015:SF669				GO:0005515	AT5G40410	Tetratricopeptide repeat (TPR)-like superfamily protein
gene	5580467	5582392	Vigun01g040300							1	Vigun01g040300	Vigun01g040300.1	Vigun01g040300.1.p	PF08263 PF13855	PTHR27000 PTHR27000:SF151	EC:3.2.1.15	KOG0617		GO:0005515					LOC_Os08g39550	polygalacturonase inhibitor 2 precursor, putative, expressed
gene	5589319	5589730	Vigun01g040350							1	Vigun01g040350	Vigun01g040350.1	Vigun01g040350.1.p
gene	5593736	5599003	Vigun01g040400							1	Vigun01g040400	Vigun01g040400.1	Vigun01g040400.1.p	PF00588	PTHR12029 PTHR12029:SF31	EC:2.1.1.207		K03216	GO:0003723 GO:0006396 GO:0008173	AT5G26880	AGAMOUS-like 26	Cre10.g417650	(1 of 1) 2.1.1.207 - tRNA (cytidine(34)-2'-O)-methyltransferase / tRNA methyltransferase L	LOC_Os08g39600	RNA methyltransferase, TrmH family protein, putative, expressed
gene	5610484	5630135	Vigun01g040500							1	Vigun01g040500	Vigun01g040500.1	Vigun01g040500.1.p	PF05303 PF12807 PF13236 PF13424 PF15044	PTHR12601 PTHR12601:SF6			K03255	GO:0005515	AT3G52140	tetratricopeptide repeat (TPR)-containing protein			LOC_Os02g48620	tetratricopeptide repeat, putative, expressed
gene	5650222	5650889	Vigun01g040533							1	Vigun01g040533	Vigun01g040533.1	Vigun01g040533.1.p	PF02874	PTHR15184 PTHR15184:SF43	EC:3.6.3.14			GO:0015992 GO:0046034
gene	5651358	5652004	Vigun01g040566							1	Vigun01g040566	Vigun01g040566.1	Vigun01g040566.1.p	PF14697	PTHR24960 PTHR24960:SF40	EC:1.97.1.12			GO:0009055 GO:0009522 GO:0009773 GO:0015979 GO:0042651 GO:0051539
gene	5660740	5663652	Vigun01g040600							1	Vigun01g040600	Vigun01g040600.1	Vigun01g040600.1.p	PF00010	PTHR16223 PTHR16223:SF51				GO:0046983
gene	5678865	5684923	Vigun01g040700							1	Vigun01g040700	Vigun01g040700.1	Vigun01g040700.1.p	PF01585 PF01805	PTHR23340			K13096	GO:0003676 GO:0003723 GO:0006396	AT3G52120	SWAP (Suppressor-of-White-APricot)/surp domain-containing protein / D111/G-patch domain-containing protein			LOC_Os09g10930	gamma response I protein, putative, expressed
gene	5717680	5720141	Vigun01g040800							1	Vigun01g040800	Vigun01g040800.1	Vigun01g040800.1.p	PF06110	PTHR12452		KOG3425			AT5G42850	Thioredoxin superfamily protein	Cre07.g315100	(1 of 2) 1.5.4.1 - Pyrimidodiazepine synthase	LOC_Os06g21550	thioredoxin domain-containing protein 17, putative, expressed
gene	5722336	5723959	Vigun01g040900							1	Vigun01g040900	Vigun01g040900.1	Vigun01g040900.1.p	PF14368	PTHR33122 PTHR33122:SF1					AT3G52130	Bifunctional inhibitor/lipid-transfer protein/seed storage 2S albumin superfamily protein
gene	5725027	5735488	Vigun01g041000							1	Vigun01g041000	Vigun01g041000.1	Vigun01g041000.1.p	PF00226 PF00684 PF01556	PTHR24078 PTHR24078:SF289		KOG0715	K03686	GO:0005524 GO:0006457 GO:0009408 GO:0031072 GO:0051082	AT5G48030	gametophytic factor 2			LOC_Os06g02620	chaperone protein dnaJ, putative, expressed
gene	5745426	5748897	Vigun01g041100							1	Vigun01g041100	Vigun01g041100.1	Vigun01g041100.1.p	PF00168 PF08372	PTHR10024 PTHR10024:SF256				GO:0005515	AT5G48060	C2 calcium/lipid-binding plant phosphoribosyltransferase family protein	Cre16.g689950	(1 of 1) PF00168//PF08372 - C2 domain (C2) // Plant phosphoribosyltransferase C-terminal (PRT_C)	LOC_Os06g41090	anthranilate phosphoribosyltransferase, putative, expressed
gene	5749475	5751644	Vigun01g041200							1	Vigun01g041200	Vigun01g041200.1	Vigun01g041200.1.p	PF01159 PF03868	PTHR10715		KOG1694	K02934	GO:0003735 GO:0005622 GO:0005840 GO:0006412	AT1G18540	Ribosomal protein L6 family protein	Cre01.g011000	Cytosolic 80S ribosomal protein L6	LOC_Os04g39700	60S ribosomal protein L6, putative, expressed
gene	5752854	5758823	Vigun01g041301							1	Vigun01g041301	Vigun01g041301.1	Vigun01g041301.1.p		PTHR11017 PTHR11017:SF171
gene	5772306	5777315	Vigun01g041400							1	Vigun01g041400	Vigun01g041400.1	Vigun01g041400.1.p	PF00931 PF13676	PTHR11017 PTHR11017:SF171				GO:0005515 GO:0007165 GO:0043531	AT3G25510	disease resistance protein (TIR-NBS-LRR class), putative
gene	5797671	5799148	Vigun01g041450							1	Vigun01g041450	Vigun01g041450.1	Vigun01g041450.1.p	PF06839		EC:5.99.1.2			GO:0008270					LOC_Os12g38510	GRF zinc finger family protein
gene	5808724	5812356	Vigun01g041500							1	Vigun01g041500	Vigun01g041500.1	Vigun01g041500.1.p	PF00076	PTHR24012		KOG0131		GO:0000166 GO:0003676	AT3G52150	RNA-binding (RRM/RBD/RNP motifs) family protein			LOC_Os09g10760	RNA recognition motif containing protein, putative, expressed
gene	5838734	5846203	Vigun01g041600							1	Vigun01g041600	Vigun01g041600.1	Vigun01g041600.1.p	PF04824 PF04825	PTHR12585 PTHR12585:SF36		KOG1213	K06670	GO:0000228 GO:0005515	AT3G59550	Rad21/Rec8-like family protein
gene	5846227	5848257	Vigun01g041700							1	Vigun01g041700	Vigun01g041700.1	Vigun01g041700.1.p	PF06110	PTHR12452		KOG3425			AT5G42850	Thioredoxin superfamily protein	Cre07.g315100	(1 of 2) 1.5.4.1 - Pyrimidodiazepine synthase	LOC_Os06g21550	thioredoxin domain-containing protein 17, putative, expressed
gene	5870822	5876923	Vigun01g041800							1	Vigun01g041800	Vigun01g041800.1	Vigun01g041800.1.p	PF01535 PF13041 PF14432	PTHR24015 PTHR24015:SF894				GO:0005515	AT3G61170	Tetratricopeptide repeat (TPR)-like superfamily protein
gene	5877544	5877735	Vigun01g041837							1	Vigun01g041837	Vigun01g041837.1	Vigun01g041837.1.p
gene	5900324	5900737	Vigun01g041874							1	Vigun01g041874	Vigun01g041874.1	Vigun01g041874.1.p
gene	5909931	5911995	Vigun01g041911							1	Vigun01g041911	Vigun01g041911.1	Vigun01g041911.1.p
gene	5912481	5912994	Vigun01g041948							1	Vigun01g041948	Vigun01g041948.1	Vigun01g041948.1.p
gene	5938894	5943621	Vigun01g041985							1	Vigun01g041985	Vigun01g041985.1	Vigun01g041985.1.p
gene	5942164	5942448	Vigun01g042022							1	Vigun01g042022	Vigun01g042022.1	Vigun01g042022.1.p
gene	5945341	5945854	Vigun01g042059							1	Vigun01g042059	Vigun01g042059.1	Vigun01g042059.1.p
gene	5954564	5956155	Vigun01g042100							1	Vigun01g042100	Vigun01g042100.1	Vigun01g042100.1.p	PF07714	PTHR23257 PTHR23257:SF81	EC:2.7.11.1	KOG0192		GO:0004672 GO:0004674 GO:0004713 GO:0005524 GO:0006468			Cre16.g679893	(1 of 40) PTHR23257//PTHR23257:SF513 - SERINE-THREONINE PROTEIN KINASE // SUBFAMILY NOT NAMED
gene	5963401	5965041	Vigun01g042200							1	Vigun01g042200	Vigun01g042200.1	Vigun01g042200.1.p		PTHR37748 PTHR37748:SF1
gene	5966963	5967673	Vigun01g042300							1	Vigun01g042300	Vigun01g042300.1	Vigun01g042300.1.p		PTHR37748					AT4G12735
gene	5974687	5975321	Vigun01g042400							1	Vigun01g042400	Vigun01g042400.1	Vigun01g042400.1.p		PTHR37748 PTHR37748:SF1					AT4G12735
gene	5978490	5979228	Vigun01g042500							1	Vigun01g042500	Vigun01g042500.1	Vigun01g042500.1.p		PTHR37748					AT4G12735
gene	5985861	5986034	Vigun01g042600							1	Vigun01g042600	Vigun01g042600.1	Vigun01g042600.1.p		PTHR37748 PTHR37748:SF1
gene	6000624	6004004	Vigun01g042700							1	Vigun01g042700	Vigun01g042700.1	Vigun01g042700.1.p	PF00590	PTHR21091 PTHR21091:SF16		KOG1527		GO:0006779 GO:0008152 GO:0008168 GO:0055114	AT5G40850	urophorphyrin methylase 1	Cre09.g396401	S-adenosyl-L-methionine-dependent uroporphyrinogen III methyltransferase	LOC_Os01g44050	siroheme synthase, putative, expressed
gene	6031103	6034644	Vigun01g042900							1	Vigun01g042900	Vigun01g042900.1	Vigun01g042900.1.p	PF10250	PTHR31741 PTHR31741:SF11					AT2G44500	O-fucosyltransferase family protein
gene	6058332	6074056	Vigun01g043000							1	Vigun01g043000	Vigun01g043000.1	Vigun01g043000.1.p	PF00232	PTHR10353 PTHR10353:SF44	EC:3.2.1.119		K01188	GO:0004553 GO:0005975			Cre03.g171050	Glycosyl hydrolase
gene	6078768	6085208	Vigun01g043100							1	Vigun01g043100	Vigun01g043100.1	Vigun01g043100.1.p	PF00232	PTHR10353 PTHR10353:SF44	EC:3.2.1.119		K01188	GO:0004553 GO:0005975			Cre03.g171050	Glycosyl hydrolase
gene	6120756	6121479	Vigun01g043150							1	Vigun01g043150	Vigun01g043150.1	Vigun01g043150.1.p	PF02902					GO:0006508 GO:0008234
gene	6178555	6181978	Vigun01g043200							1	Vigun01g043200	Vigun01g043200.2	Vigun01g043200.2.p	PF00026	PTHR13683 PTHR13683:SF298	EC:3.4.23.12	KOG1339		GO:0004190 GO:0006508	AT5G33340	Eukaryotic aspartyl protease family protein			LOC_Os01g08330	aspartic proteinase nepenthesin-1 precursor, putative, expressed
gene	6184593	6185009	Vigun01g043250							1	Vigun01g043250	Vigun01g043250.1	Vigun01g043250.1.p	PF02892	PTHR23272				GO:0003677
gene	6188913	6193365	Vigun01g043300							1	Vigun01g043300	Vigun01g043300.1	Vigun01g043300.1.p	PF07714	PTHR22967 PTHR22967:SF63	EC:2.7.11.1	KOG1989	K08853	GO:0004672 GO:0004713 GO:0005524 GO:0006468	AT2G32850	Protein kinase superfamily protein	Cre01.g001800	Flagellar Associated Protein 403	LOC_Os02g37880	cyclin G-associated kinase, putative, expressed
gene	6203771	6208241	Vigun01g043400							1	Vigun01g043400	Vigun01g043400.2	Vigun01g043400.2.p	PF03171 PF14226	PTHR10209 PTHR10209:SF125	EC:1.14.11.32	KOG0143		GO:0016491 GO:0055114
gene	6217729	6218204	Vigun01g043450							1	Vigun01g043450	Vigun01g043450.1	Vigun01g043450.1.p											LOC_Os01g74380	hypothetical protein
gene	6226466	6231975	Vigun01g043500							1	Vigun01g043500	Vigun01g043500.1	Vigun01g043500.1.p	PF03735	PTHR33432 PTHR33432:SF5		KOG4675			AT2G44440	Emsy N Terminus (ENT) domain-containing protein	Cre07.g328050		LOC_Os08g23930	ENT domain containing protein, expressed
gene	6239204	6245183	Vigun01g043600							1	Vigun01g043600	Vigun01g043600.1	Vigun01g043600.1.p	PF00249 PF00439	PTHR15398				GO:0003677 GO:0005515	AT2G44430	DNA-binding bromodomain-containing protein			LOC_Os08g39980	DNA-binding bromodomain-containing protein, putative, expressed
gene	6262122	6267131	Vigun01g043700							1	Vigun01g043700	Vigun01g043700.1	Vigun01g043700.1.p	PF14736	PTHR12498 PTHR12498:SF0			K14662	GO:0008418	AT2G44420	protein N-terminal asparagine amidohydrolase family protein			LOC_Os06g41390	N-terminal asparagine amidohydrolase, putative, expressed
gene	6289561	6292559	Vigun01g043800							1	Vigun01g043800	Vigun01g043800.1	Vigun01g043800.1.p	PF12708	PTHR31375 PTHR31375:SF10	EC:3.2.1.15		K01213		AT2G15450	Pectin lyase-like superfamily protein
gene	6305176	6308620	Vigun01g044000							1	Vigun01g044000	Vigun01g044000.1	Vigun01g044000.1.p		PTHR33405 PTHR33405:SF6					AT3G14750	(1 of 1) PTHR33405:SF6 - PROTEIN FLX-LIKE 1			LOC_Os07g32450	protein kinase PKN/PRK1, effector, putative, expressed
gene	6323158	6330535	Vigun01g044101							1	Vigun01g044101	Vigun01g044101.1	Vigun01g044101.1.p
gene	6345068	6347025	Vigun01g044200							1	Vigun01g044200	Vigun01g044200.1	Vigun01g044200.1.p
gene	6349794	6370596	Vigun01g044300							1	Vigun01g044300	Vigun01g044300.1	Vigun01g044300.1.p	PF15306	PTHR37173 PTHR37173:SF1				GO:0007049 GO:0017053	AT2G32840	proline-rich family protein			LOC_Os03g13190	transposon protein, putative, unclassified, expressed
gene	6424098	6426873	Vigun01g044600							1	Vigun01g044600	Vigun01g044600.1	Vigun01g044600.1.p	PF00046 PF02183 PF04618	PTHR24326 PTHR24326:SF266		KOG0483	K09338	GO:0003677 GO:0003700 GO:0005634 GO:0006355 GO:0043565	AT5G06710	homeobox from Arabidopsis thaliana			LOC_Os09g27450	homeobox associated leucine zipper, putative, expressed
gene	6575801	6577267	Vigun01g044700							1	Vigun01g044700	Vigun01g044700.1	Vigun01g044700.1.p	PF14634	PTHR12313 PTHR12313:SF0	EC:6.3.2.19		K10666	GO:0005515 GO:0008270
gene	6596714	6598613	Vigun01g044800							1	Vigun01g044800	Vigun01g044800.1	Vigun01g044800.1.p		PTHR34484 PTHR34484:SF2									LOC_Os02g58570	PRLI-interacting factor A, putative, expressed
gene	6641743	6648035	Vigun01g044900							1	Vigun01g044900	Vigun01g044900.2	Vigun01g044900.2.p	PF00533 PF03031	PTHR23081	EC:3.1.3.16	KOG0323	K18999	GO:0004721 GO:0005634	AT5G58003	C-terminal domain phosphatase-like 4	Cre02.g102950	(1 of 1) K18999 - RNA polymerase II C-terminal domain phosphatase-like 3/4 [EC:3.1.3.16] (CPL3_4)	LOC_Os05g32430	NLI interacting factor-like phosphatase, putative, expressed
gene	6666367	6669439	Vigun01g045000							1	Vigun01g045000	Vigun01g045000.1	Vigun01g045000.1.p	PF01764	PTHR21493 PTHR21493:SF2				GO:0006629
gene	6671678	6673260	Vigun01g045101							1	Vigun01g045101	Vigun01g045101.1	Vigun01g045101.1.p
gene	6685588	6690159	Vigun01g045200							1	Vigun01g045200	Vigun01g045200.1	Vigun01g045200.1.p	PF02453	PTHR10994 PTHR10994:SF84		KOG1792			AT5G58000	Reticulon family protein			LOC_Os08g17870	reticulon domain containing protein, putative, expressed
gene	6718932	6720266	Vigun01g045300							1	Vigun01g045300	Vigun01g045300.1	Vigun01g045300.1.p	PF02214	PTHR14499 PTHR14499:SF70				GO:0005515 GO:0051260	AT2G24240	BTB/POZ domain with WD40/YVTN repeat-like protein			LOC_Os04g42310	B4-BTB3 - Bric-a-Brac, Tramtrack, Broad Complex BTB domain with B4 subfamily conserved sequence, expressed
gene	6753117	6773089	Vigun01g045400							1	Vigun01g045400	Vigun01g045400.1	Vigun01g045400.1.p	PF02364 PF04652 PF14288	PTHR12741 PTHR12741:SF9	EC:2.4.1.34		K11000	GO:0000148 GO:0003843 GO:0006075 GO:0016020			Cre13.g574900	Flagellar Associated Protein 228	LOC_Os03g03610	1,3-beta-glucan synthase component domain containing protein, expressed
gene	6839893	6840738	Vigun01g045500							1	Vigun01g045500	Vigun01g045500.1	Vigun01g045500.1.p	PF00407	PTHR31907 PTHR31907:SF4				GO:0006952 GO:0009607	AT5G28010	Polyketide cyclase/dehydrase and lipid transport superfamily protein			LOC_Os04g39150	pathogenesis-related Bet v I family protein, putative, expressed
gene	6842880	6852862	Vigun01g045600							1	Vigun01g045600	Vigun01g045600.1	Vigun01g045600.1.p		PTHR37727 PTHR37727:SF1					AT2G44360				LOC_Os09g38080	retrotransposon protein, putative, unclassified, expressed
gene	6853217	6855304	Vigun01g045800							1	Vigun01g045800	Vigun01g045800.1	Vigun01g045800.1.p	PF01535 PF13812	PTHR24015 PTHR24015:SF630				GO:0005515	AT1G03510	Tetratricopeptide repeat (TPR)-like superfamily protein			LOC_Os03g63510	pentatricopeptide, putative, expressed
gene	6856268	6861343	Vigun01g045900							1	Vigun01g045900	Vigun01g045900.1	Vigun01g045900.1.p	PF01926	PTHR11089 PTHR11089:SF29		KOG2485		GO:0005525	AT4G10650	P-loop containing nucleoside triphosphate hydrolases superfamily protein			LOC_Os10g42170	GTPase of unknown function domain containing protein, putative, expressed
gene	6871934	6874141	Vigun01g046000							1	Vigun01g046000	Vigun01g046000.1	Vigun01g046000.1.p
gene	6876762	6884649	Vigun01g046100							1	Vigun01g046100	Vigun01g046100.1	Vigun01g046100.1.p	PF00285	PTHR11739 PTHR11739:SF8	EC:2.3.3.1 EC:2.3.3.16		K01647	GO:0004108 GO:0006101 GO:0046912	AT2G44350	Citrate synthase family protein	Cre12.g514750	Citrate synthase, mitochondrial	LOC_Os02g10070	citrate synthase, putative, expressed
gene	6888157	6889152	Vigun01g046200							1	Vigun01g046200	Vigun01g046200.1	Vigun01g046200.1.p		PTHR23273									LOC_Os12g27370	expressed protein
gene	6889404	6891592	Vigun01g046300							1	Vigun01g046300	Vigun01g046300.1	Vigun01g046300.1.p		PTHR23273 PTHR23273:SF8
gene	6909675	6910067	Vigun01g046350							1	Vigun01g046350	Vigun01g046350.1	Vigun01g046350.1.p
gene	6910354	6914454	Vigun01g046400							1	Vigun01g046400	Vigun01g046400.2	Vigun01g046400.2.p	PF04055 PF06463 PF13353	PTHR22960 PTHR22960:SF0	EC:4.1.99.18		K03639	GO:0003824 GO:0006777 GO:0019008 GO:0046872 GO:0051536 GO:0051539	AT2G31955	cofactor of nitrate reductase and xanthine dehydrogenase 2	Cre13.g602901	Hypothetical molybdopterin biosynthesis protein, MoaA family	LOC_Os02g15870	molybdenum cofactor biosynthesis protein 1, putative, expressed
gene	6912584	6912895	Vigun01g046450							1	Vigun01g046450	Vigun01g046450.1	Vigun01g046450.1.p
gene	6921838	6922830	Vigun01g046500							1	Vigun01g046500	Vigun01g046500.2	Vigun01g046500.2.p	PF05678	PTHR33143 PTHR33143:SF3
gene	6952892	6953594	Vigun01g046600							1	Vigun01g046600	Vigun01g046600.1	Vigun01g046600.1.p		PTHR34268 PTHR34268:SF2					AT1G05575				LOC_Os02g53410	expressed protein
gene	6956760	6959567	Vigun01g046700							1	Vigun01g046700	Vigun01g046700.1	Vigun01g046700.1.p	PF13639 PF14369	PTHR22763 PTHR22763:SF43				GO:0003677 GO:0003899 GO:0005515 GO:0006351 GO:0008270
gene	6979301	6981132	Vigun01g046800							1	Vigun01g046800	Vigun01g046800.1	Vigun01g046800.1.p	PF00004 PF14363	PTHR23070 PTHR23070:SF43		KOG0743	K08900	GO:0005524			Cre05.g234661	AAA ATPase	LOC_Os09g27340	ATPase, putative, expressed
gene	7012861	7013791	Vigun01g047000							1	Vigun01g047000	Vigun01g047000.1	Vigun01g047000.1.p		PTHR11527 PTHR11527:SF161					AT2G31940	(1 of 1) PTHR11527//PTHR11527:SF161 - SMALL HEAT-SHOCK PROTEIN HSP20 FAMILY			LOC_Os09g27330	oxidoreductase/ transition metal ion binding protein, putative, expressed
gene	7039376	7045247	Vigun01g047100							1	Vigun01g047100	Vigun01g047100.1	Vigun01g047100.1.p	PF13347	PTHR11328 PTHR11328:SF34		KOG4830			AT2G44280	Major facilitator superfamily protein			LOC_Os07g39010	lactose permease-related, putative, expressed
gene	7049085	7049886	Vigun01g047200							1	Vigun01g047200	Vigun01g047200.1	Vigun01g047200.1.p							AT2G31930
gene	7079518	7083510	Vigun01g047300							1	Vigun01g047300	Vigun01g047300.1	Vigun01g047300.1.p	PF06075	PTHR31928 PTHR31928:SF7					AT2G31920	Plant protein of unknown function (DUF936)
gene	7083500	7094674	Vigun01g047400							1	Vigun01g047400	Vigun01g047400.1	Vigun01g047400.1.p	PF06136	PTHR31083 PTHR31083:SF5				GO:0003676	AT1G05577	Domain of unknown function (DUF966)			LOC_Os01g57020	expressed protein
gene	7103427	7105534	Vigun01g047500							1	Vigun01g047500	Vigun01g047500.1	Vigun01g047500.1.p	PF06101	PTHR17204 PTHR17204:SF28
gene	7106993	7111846	Vigun01g047600							1	Vigun01g047600	Vigun01g047600.1	Vigun01g047600.1.p	PF06101	PTHR17204 PTHR17204:SF28					AT2G44260	Plant protein of unknown function (DUF946)			LOC_Os07g38840	expressed protein
gene	7122997	7125657	Vigun01g047700							1	Vigun01g047700	Vigun01g047700.1	Vigun01g047700.1.p
gene	7137640	7141397	Vigun01g047800							1	Vigun01g047800	Vigun01g047800.1	Vigun01g047800.1.p	PF00728 PF14845	PTHR22600 PTHR22600:SF14	EC:3.2.1.52		K12373	GO:0004553 GO:0004563 GO:0005975	AT1G05590	beta-hexosaminidase 2			LOC_Os07g38790	beta-hexosaminidase precursor, putative, expressed
gene	7142435	7151732	Vigun01g047900							1	Vigun01g047900	Vigun01g047900.2	Vigun01g047900.2.p	PF06728	PTHR12886 PTHR12886:SF0		KOG3893	K05284	GO:0006506 GO:0016021 GO:0016758	AT5G22130	mannosyltransferase family protein	Cre14.g616200	alpha-(1-4)-Mannosyltransferase	LOC_Os03g46750	GPI mannosyltransferase 1, putative, expressed
gene	7158602	7160278	Vigun01g047950							1	Vigun01g047950	Vigun01g047950.1	Vigun01g047950.1.p
gene	7198508	7201700	Vigun01g048000							1	Vigun01g048000	Vigun01g048000.1	Vigun01g048000.1.p	PF00318	PTHR11489 PTHR11489:SF9		KOG0830	K02998	GO:0003735 GO:0005622 GO:0005840 GO:0006412 GO:0015935	AT1G72370	40s ribosomal protein SA	Cre10.g432800	Cytosolic 80S ribosomal protein Sa	LOC_Os03g08440	ribosomal protein S2, putative, expressed
gene	7203567	7207547	Vigun01g048100							1	Vigun01g048100	Vigun01g048100.1	Vigun01g048100.1.p	PF08442 PF16114	PTHR23118	EC:2.3.3.8		K01648	GO:0003824 GO:0005524	AT1G60810	ATP-citrate lyase A-2	Cre05.g241850	ATP citrate lyase, subunit A	LOC_Os11g47330	ATP-grasp domain containing protein, expressed
gene	7208529	7212570	Vigun01g048200							1	Vigun01g048200	Vigun01g048200.1	Vigun01g048200.1.p	PF08768	PTHR15854		KOG3371			AT1G79260	(1 of 1) PTHR15854 - THAP4 PROTEIN			LOC_Os01g48760	THAP domain-containing protein 4, putative, expressed
gene	7220468	7223288	Vigun01g048300							1	Vigun01g048300	Vigun01g048300.1	Vigun01g048300.1.p	PF06179	PTHR12434		KOG3304	K15139	GO:0001104 GO:0006357 GO:0016592	AT1G07950	Surfeit locus protein 5 subunit 22 of Mediator complex			LOC_Os08g37480	mediator of RNA polymerase II transcription subunit 22, putative, expressed
gene	7225368	7229380	Vigun01g048400							1	Vigun01g048400	Vigun01g048400.1	Vigun01g048400.1.p	PF00069 PF07714	PTHR24351 PTHR24351:SF55	EC:2.7.11.1			GO:0004672 GO:0004713 GO:0005524 GO:0006468	AT1G79250	AGC kinase 1.7			LOC_Os05g14750	AGC_PVPK_like_kin82y.12 - ACG kinases include homologs to PKA, PKG and PKC, expressed
gene	7229381	7234326	Vigun01g048500							1	Vigun01g048500	Vigun01g048500.1	Vigun01g048500.1.p	PF00180	PTHR11822	EC:1.1.1.42		K00031	GO:0004450 GO:0006102 GO:0016616 GO:0055114			Cre04.g214500	Isocitrate dehydrogenase, NADP-dependent
gene	7261464	7266907	Vigun01g048600							1	Vigun01g048600	Vigun01g048600.1	Vigun01g048600.1.p	PF00004 PF12037	PTHR23075 PTHR23075:SF0			K17681	GO:0005524	AT3G03060	P-loop containing nucleoside triphosphate hydrolases superfamily protein	Cre03.g144967	(1 of 1) K17681 - ATPase family AAA domain-containing protein 3A/B (ATAD3A_B)	LOC_Os02g46990	AAA-type ATPase family protein, putative, expressed
gene	7272016	7276135	Vigun01g048700							1	Vigun01g048700	Vigun01g048700.1	Vigun01g048700.1.p	PF02681	PTHR31446 PTHR31446:SF2					AT3G12685	Acid phosphatase/vanadium-dependent haloperoxidase-related protein			LOC_Os06g33930	Divergent PAP2 family domain containing protein, expressed
gene	7294194	7294715	Vigun01g048800							1	Vigun01g048800	Vigun01g048800.1	Vigun01g048800.1.p		PTHR36012 PTHR36012:SF2					AT2G21820				LOC_Os08g29600	seed maturation protein PM41, putative, expressed
gene	7372563	7384237	Vigun01g048900							1	Vigun01g048900	Vigun01g048900.1	Vigun01g048900.1.p	PF00005 PF05992	PTHR11384 PTHR11384:SF3	EC:3.6.3.47			GO:0005215 GO:0005524 GO:0006810 GO:0016021 GO:0016887 GO:0042626 GO:0055085	AT1G54350	ABC transporter family protein	Cre10.g439000	(1 of 3) 3.6.3.47 - Fatty-acyl-CoA-transporting ATPase	LOC_Os01g11946	ABC transporter, ATP-binding protein, putative, expressed
gene	7401076	7407350	Vigun01g049000							1	Vigun01g049000	Vigun01g049000.1	Vigun01g049000.1.p	PF06418 PF07722	PTHR11550 PTHR11550:SF11	EC:6.3.4.2		K01937	GO:0003883 GO:0006221 GO:0006541 GO:0016787	AT3G12670	CTP synthase family protein	Cre09.g406050	CTP synthase	LOC_Os01g43020	CTP synthase, putative, expressed
gene	7557681	7560825	Vigun01g049100							1	Vigun01g049100	Vigun01g049100.1	Vigun01g049100.1.p	PF02365	PTHR31989 PTHR31989:SF48				GO:0003677 GO:0006355	AT1G79580	NAC (No Apical Meristem) domain transcriptional regulator superfamily protein			LOC_Os06g33940	NAC domain containing protein, putative, expressed
gene	7630597	7635620	Vigun01g049200							1	Vigun01g049200	Vigun01g049200.1	Vigun01g049200.1.p		PTHR12176 PTHR12176:SF19	EC:2.5.1.16				AT5G44600	S-adenosyl-L-methionine-dependent methyltransferases superfamily protein			LOC_Os03g03470	expressed protein
gene	7658597	7671545	Vigun01g049300							1	Vigun01g049300	Vigun01g049300.1	Vigun01g049300.1.p	PF00063 PF00612 PF01843 PF02736	PTHR13140 PTHR13140:SF270	EC:3.6.4.1		K10357	GO:0003774 GO:0005515 GO:0005524 GO:0008762 GO:0016459 GO:0055114	AT2G31900	myosin-like protein XIF	Cre16.g658650	Myosin heavy chain, class XI	LOC_Os03g53660	Myosin head domain containing protein, expressed
gene	7718589	7722448	Vigun01g049400							1	Vigun01g049400	Vigun01g049400.1	Vigun01g049400.1.p	PF03080 PF14365	PTHR31589 PTHR31589:SF24
gene	7727265	7729306	Vigun01g049500							1	Vigun01g049500	Vigun01g049500.1	Vigun01g049500.1.p	PF00234	PTHR33076 PTHR33076:SF4				GO:0006869 GO:0008289	AT2G18370	Bifunctional inhibitor/lipid-transfer protein/seed storage 2S albumin superfamily protein
gene	7744140	7744501	Vigun01g049600							1	Vigun01g049600	Vigun01g049600.1	Vigun01g049600.1.p
gene	7749669	7750100	Vigun01g049700							1	Vigun01g049700	Vigun01g049700.1	Vigun01g049700.1.p		PTHR34130 PTHR34130:SF1
gene	7757721	7760047	Vigun01g049800							1	Vigun01g049800	Vigun01g049800.1	Vigun01g049800.1.p	PF00728 PF14845	PTHR22600 PTHR22600:SF14	EC:3.2.1.52		K12373	GO:0004553 GO:0004563 GO:0005975	AT1G05590	beta-hexosaminidase 2			LOC_Os07g38790	beta-hexosaminidase precursor, putative, expressed
gene	7776329	7778760	Vigun01g049900							1	Vigun01g049900	Vigun01g049900.1	Vigun01g049900.1.p	PF04851	PTHR24031 PTHR24031:SF303	EC:3.6.4.13	KOG0327		GO:0003677 GO:0005524 GO:0016787	AT1G12770	P-loop containing nucleoside triphosphate hydrolases superfamily protein	Cre07.g349300	DEAD box ATP-dependent RNA helicase	LOC_Os03g12000	DEAD-box ATP-dependent RNA helicase, putative, expressed
gene	7820333	7824188	Vigun01g050000							1	Vigun01g050000	Vigun01g050000.1	Vigun01g050000.1.p	PF00026	PTHR13683 PTHR13683:SF280	EC:3.4.23.12	KOG1339		GO:0004190 GO:0006508	AT3G12700	Eukaryotic aspartyl protease family protein			LOC_Os05g48330	aspartyl protease family protein, putative, expressed
gene	7868334	7871388	Vigun01g050100							1	Vigun01g050100	Vigun01g050100.1	Vigun01g050100.1.p	PF00759	PTHR22298 PTHR22298:SF55	EC:3.2.1.4			GO:0003824 GO:0004553 GO:0005975
gene	7876299	7877494	Vigun01g050200							1	Vigun01g050200	Vigun01g050200.1	Vigun01g050200.1.p	PF02798 PF13410	PTHR11260 PTHR11260:SF195	EC:2.5.1.18	KOG0406	K00799	GO:0005515			Cre12.g508850	Glutathione S-transferase	LOC_Os09g20220	glutathione S-transferase, putative, expressed
gene	7930696	7934551	Vigun01g050250							1	Vigun01g050250	Vigun01g050250.1	Vigun01g050250.1.p	PF03004	PTHR33411 PTHR33411:SF2
gene	7963646	7965473	Vigun01g050300							1	Vigun01g050300	Vigun01g050300.1	Vigun01g050300.1.p	PF02798 PF13410	PTHR11260 PTHR11260:SF195	EC:2.5.1.18	KOG0406		GO:0005515			Cre12.g508850	Glutathione S-transferase	LOC_Os09g20220	glutathione S-transferase, putative, expressed
gene	7988430	7990098	Vigun01g050350							1	Vigun01g050350	Vigun01g050350.1	Vigun01g050350.1.p	PF13410 PF13417	PTHR11260 PTHR11260:SF230	EC:2.5.1.18	KOG0406		GO:0005515			Cre12.g508850	Glutathione S-transferase	LOC_Os09g20220	glutathione S-transferase, putative, expressed
gene	8013845	8014968	Vigun01g050400							1	Vigun01g050400	Vigun01g050400.1	Vigun01g050400.1.p	PF13417 PF14497	PTHR11260 PTHR11260:SF317	EC:2.5.1.18	KOG0406	K00799	GO:0005515	AT1G78380	glutathione S-transferase TAU 19	Cre12.g508850	Glutathione S-transferase	LOC_Os09g20220	glutathione S-transferase, putative, expressed
gene	8035751	8039318	Vigun01g050500							1	Vigun01g050500	Vigun01g050500.1	Vigun01g050500.1.p	PF01535 PF13041 PF13812	PTHR24015 PTHR24015:SF668				GO:0005515	AT1G73710	Pentatricopeptide repeat (PPR) superfamily protein			LOC_Os07g28900	PPR repeat domain containing protein, putative, expressed
gene	8043288	8045031	Vigun01g050650							1	Vigun01g050650	Vigun01g050650.1	Vigun01g050650.1.p			EC:5.4.2.8
gene	8106779	8115593	Vigun01g050800							1	Vigun01g050800	Vigun01g050800.1	Vigun01g050800.1.p	PF00067	PTHR24286 PTHR24286:SF11		KOG0157		GO:0004497 GO:0005506 GO:0016705 GO:0020037 GO:0055114			Cre11.g467627	(1 of 2) 1.14.13.134 - Beta-amyrin 11-oxidase / CYP88D6	LOC_Os04g48170	cytochrome P450, putative, expressed
gene	8189922	8191572	Vigun01g050850							1	Vigun01g050850	Vigun01g050850.1	Vigun01g050850.1.p
gene	8255193	8261235	Vigun01g050900							1	Vigun01g050900	Vigun01g050900.1	Vigun01g050900.1.p	PF00067	PTHR24286 PTHR24286:SF11		KOG0157		GO:0004497 GO:0005506 GO:0016705 GO:0020037 GO:0055114			Cre11.g467627	(1 of 2) 1.14.13.134 - Beta-amyrin 11-oxidase / CYP88D6	LOC_Os04g48170	cytochrome P450, putative, expressed
gene	8382585	8387834	Vigun01g051100							1	Vigun01g051100	Vigun01g051100.1	Vigun01g051100.1.p	PF13410 PF13417	PTHR11260 PTHR11260:SF317	EC:2.5.1.18	KOG0406	K00799	GO:0005515			Cre12.g508850	Glutathione S-transferase	LOC_Os09g20220	glutathione S-transferase, putative, expressed
gene	8383928	8385252	Vigun01g051200							1	Vigun01g051200	Vigun01g051200.1	Vigun01g051200.1.p	PF13410 PF13417	PTHR11260 PTHR11260:SF317	EC:2.5.1.18	KOG0406	K00799	GO:0005515			Cre12.g508850	Glutathione S-transferase	LOC_Os09g20220	glutathione S-transferase, putative, expressed
gene	8394350	8396576	Vigun01g051300							1	Vigun01g051300	Vigun01g051300.1	Vigun01g051300.1.p	PF02798 PF13410	PTHR11260 PTHR11260:SF230	EC:2.5.1.18	KOG0406	K00799	GO:0005515	AT1G78380	glutathione S-transferase TAU 19	Cre12.g508850	Glutathione S-transferase	LOC_Os09g20220	glutathione S-transferase, putative, expressed
gene	8408065	8410012	Vigun01g051400							1	Vigun01g051400	Vigun01g051400.1	Vigun01g051400.1.p	PF00043 PF02798	PTHR11260 PTHR11260:SF317	EC:2.5.1.18	KOG0406	K00799	GO:0005515			Cre12.g508850	Glutathione S-transferase	LOC_Os09g20220	glutathione S-transferase, putative, expressed
gene	8458932	8460780	Vigun01g051500							1	Vigun01g051500	Vigun01g051500.1	Vigun01g051500.1.p	PF02798 PF13410	PTHR11260 PTHR11260:SF204	EC:2.5.1.18	KOG0406		GO:0005515			Cre12.g508850	Glutathione S-transferase	LOC_Os09g20220	glutathione S-transferase, putative, expressed
gene	8489498	8491018	Vigun01g051700							1	Vigun01g051700	Vigun01g051700.1	Vigun01g051700.1.p	PF02798 PF13410	PTHR11260 PTHR11260:SF204	EC:2.5.1.18	KOG0406	K00799	GO:0005515	AT1G78380	glutathione S-transferase TAU 19	Cre12.g508850	Glutathione S-transferase	LOC_Os09g20220	glutathione S-transferase, putative, expressed
gene	8569523	8569816	Vigun01g051800							1	Vigun01g051800	Vigun01g051800.2	Vigun01g051800.2.p		PTHR35101 PTHR35101:SF2
gene	8575458	8576563	Vigun01g051900							1	Vigun01g051900	Vigun01g051900.1	Vigun01g051900.1.p	PF03059	PTHR32266 PTHR32266:SF11	EC:2.5.1.43		K05953	GO:0030410 GO:0030418
gene	8587742	8600098	Vigun01g052000							1	Vigun01g052000	Vigun01g052000.1	Vigun01g052000.1.p	PF13423	PTHR24006	EC:3.4.19.12	KOG1865	K11855		AT3G14400	ubiquitin-specific protease 25			LOC_Os05g43480	ubiquitin carboxyl-terminal hydrolase domain containing protein, expressed
gene	8692081	8693991	Vigun01g052100							1	Vigun01g052100	Vigun01g052100.1	Vigun01g052100.1.p
gene	8706002	8717846	Vigun01g052200							1	Vigun01g052200	Vigun01g052200.1	Vigun01g052200.1.p	PF03151	PTHR11132 PTHR11132:SF60		KOG1441			AT3G14410	Nucleotide/sugar transporter family protein			LOC_Os08g04110	transporter, putative, expressed
gene	8829703	8833078	Vigun01g052300							1	Vigun01g052300	Vigun01g052300.1	Vigun01g052300.1.p	PF13578	PTHR10509 PTHR10509:SF27	EC:2.1.1.104	KOG1663		GO:0008171	AT3G62000	S-adenosyl-L-methionine-dependent methyltransferases superfamily protein	Cre13.g571950	(1 of 1) 2.1.1.104 - Caffeoyl-CoA O-methyltransferase / Trans-caffeoyl-CoA 3-O-methyltransferase	LOC_Os08g05790	caffeoyl-CoA O-methyltransferase, putative, expressed
gene	8835017	8840764	Vigun01g052400							1	Vigun01g052400	Vigun01g052400.1	Vigun01g052400.1.p	PF01070	PTHR10578 PTHR10578:SF70	EC:1.1.3.15		K11517	GO:0003824 GO:0010181 GO:0016491 GO:0055114	AT3G14420	Aldolase-type TIM barrel family protein	Cre03.g171300	Glycolate oxidase	LOC_Os07g05820	hydroxyacid oxidase 1, putative, expressed
gene	8859496	8864211	Vigun01g052500							1	Vigun01g052500	Vigun01g052500.1	Vigun01g052500.1.p	PF00118	PTHR11353 PTHR11353:SF8			K04077	GO:0005524 GO:0005737 GO:0042026	AT3G13470	TCP-1/cpn60 chaperonin family protein	Cre07.g339150	Chaperonin 60B2	LOC_Os06g02380	T-complex protein, putative, expressed
gene	8942552	8944084	Vigun01g052550							1	Vigun01g052550	Vigun01g052550.1	Vigun01g052550.1.p											LOC_Os08g03750	expressed protein
gene	9048616	9050880	Vigun01g052600							1	Vigun01g052600	Vigun01g052600.1	Vigun01g052600.1.p	PF03055	PTHR10543 PTHR10543:SF42	EC:1.13.11.51		K09840		AT3G14440	nine-cis-epoxycarotenoid dioxygenase 3			LOC_Os03g44380	9-cis-epoxycarotenoid dioxygenase 1, chloroplast precursor, putative, expressed
gene	9117814	9120626	Vigun01g052650							1	Vigun01g052650	Vigun01g052650.1	Vigun01g052650.1.p						GO:0000786 GO:0003677 GO:0006334
gene	9310845	9314151	Vigun01g052700							1	Vigun01g052700	Vigun01g052700.1	Vigun01g052700.1.p
gene	9350415	9357842	Vigun01g052800							1	Vigun01g052800	Vigun01g052800.1	Vigun01g052800.1.p	PF00076 PF07145	PTHR24012		KOG0131		GO:0000166 GO:0003676	AT3G14450	CTC-interacting domain 9			LOC_Os01g11120	CID11, putative, expressed
gene	9447932	9448932	Vigun01g052900							1	Vigun01g052900	Vigun01g052900.1	Vigun01g052900.1.p	PF05678	PTHR34777 PTHR34777:SF1					AT1G17147	VQ motif-containing protein			LOC_Os05g12090	VQ domain containing protein, putative
gene	9500299	9500790	Vigun01g053000							1	Vigun01g053000	Vigun01g053000.1	Vigun01g053000.1.p
gene	9742487	9744592	Vigun01g053100							1	Vigun01g053100	Vigun01g053100.1	Vigun01g053100.1.p		PTHR33177 PTHR33177:SF6					AT1G79160	(1 of 2) PTHR33177:SF6 - F3O9.30			LOC_Os04g52700	expressed protein
gene	9805431	9818381	Vigun01g053200							1	Vigun01g053200	Vigun01g053200.1	Vigun01g053200.1.p	PF13659	PTHR18895 PTHR18895:SF74	EC:2.1.1.297	KOG2904	K02493	GO:0006479 GO:0008276	AT5G64150	RNA methyltransferase family protein			LOC_Os12g41830	Methyltransferase small domain containing protein, expressed
gene	9833559	9834420	Vigun01g053233							1	Vigun01g053233	Vigun01g053233.1	Vigun01g053233.1.p						GO:0003950
gene	9861906	9863514	Vigun01g053266							1	Vigun01g053266	Vigun01g053266.1	Vigun01g053266.1.p
gene	9922755	9924363	Vigun01g053300							1	Vigun01g053300	Vigun01g053300.1	Vigun01g053300.1.p
gene	9951874	9955543	Vigun01g053400							1	Vigun01g053400	Vigun01g053400.1	Vigun01g053400.1.p	PF00162	PTHR11406 PTHR11406:SF9	EC:2.7.2.3		K00927	GO:0004618 GO:0006096	AT1G79550	phosphoglycerate kinase	Cre11.g467770	Phosphoglycerate kinase, chloroplast precursor	LOC_Os06g45710	phosphoglycerate kinase protein, putative, expressed
gene	9961951	9964872	Vigun01g053450							1	Vigun01g053450	Vigun01g053450.1	Vigun01g053450.1.p		PTHR24559 PTHR24559:SF207	EC:2.7.7.49 EC:2.7.7.7 EC:3.1.26.4			GO:0003676 GO:0015074					ChrSy.fgenesh.gene.40	hypothetical protein
gene	9980494	9984948	Vigun01g053500							1	Vigun01g053500	Vigun01g053500.1	Vigun01g053500.1.p	PF00162	PTHR11406 PTHR11406:SF8	EC:2.7.2.3		K00927	GO:0004618 GO:0006096	AT3G12780	phosphoglycerate kinase 1	Cre11.g467770	Phosphoglycerate kinase, chloroplast precursor	LOC_Os05g41640	phosphoglycerate kinase protein, putative, expressed
gene	10060235	10065746	Vigun01g053600							1	Vigun01g053600	Vigun01g053600.1	Vigun01g053600.1.p						GO:0003677
gene	10149581	10150147	Vigun01g053700							1	Vigun01g053700	Vigun01g053700.1	Vigun01g053700.1.p
gene	10166375	10173973	Vigun01g053800							1	Vigun01g053800	Vigun01g053800.1	Vigun01g053800.1.p	PF00581	PTHR11364 PTHR11364:SF13	EC:2.8.1.1 EC:2.8.1.2	KOG1529	K01011		AT1G79230	mercaptopyruvate sulfurtransferase 1	Cre13.g607050	Thiosulfate sulfurtransferase	LOC_Os12g41500	rhodanese-like domain containing protein, putative, expressed
gene	10199731	10201050	Vigun01g053900							1	Vigun01g053900	Vigun01g053900.1	Vigun01g053900.1.p	PF14541	PTHR13683 PTHR13683:SF298	EC:3.4.23.12	KOG1339		GO:0004190 GO:0006508
gene	10216930	10220383	Vigun01g054000							1	Vigun01g054000	Vigun01g054000.1	Vigun01g054000.1.p	PF13414	PTHR22904 PTHR22904:SF10				GO:0005515	AT1G56090	Tetratricopeptide repeat (TPR)-like superfamily protein			LOC_Os04g52580	tetratricopeptide repeat domain containing protein, expressed
gene	10229075	10238420	Vigun01g054100							1	Vigun01g054100	Vigun01g054100.1	Vigun01g054100.1.p	PF00564 PF07714	PTHR23257 PTHR23257:SF438	EC:2.7.11.1	KOG0192		GO:0004672 GO:0004713 GO:0005515 GO:0005524 GO:0006468	AT1G79570	Protein kinase superfamily protein with octicosapeptide/Phox/Bem1p domain	Cre02.g095129	(1 of 1) PTHR23257//PTHR23257:SF537 - SERINE-THREONINE PROTEIN KINASE // PROTEIN KINASE FAMILY PROTEIN	LOC_Os07g25680	protein kinase domain containing protein, expressed
gene	10240005	10250060	Vigun01g054200							1	Vigun01g054200	Vigun01g054200.1	Vigun01g054200.1.p	PF00564 PF07714	PTHR23257 PTHR23257:SF438	EC:2.7.11.1	KOG0192		GO:0004672 GO:0004713 GO:0005515 GO:0005524 GO:0006468	AT1G79570	Protein kinase superfamily protein with octicosapeptide/Phox/Bem1p domain	Cre02.g095129	(1 of 1) PTHR23257//PTHR23257:SF537 - SERINE-THREONINE PROTEIN KINASE // PROTEIN KINASE FAMILY PROTEIN	LOC_Os07g25680	protein kinase domain containing protein, expressed
gene	10277823	10281941	Vigun01g054300							1	Vigun01g054300	Vigun01g054300.1	Vigun01g054300.1.p	PF13847	PTHR35276					AT1G16445	S-adenosyl-L-methionine-dependent methyltransferases superfamily protein	Cre12.g517550	Putative ribosomal RNA methyltransferase	LOC_Os05g43582	tRNA methyltran, putative, expressed
gene	10287461	10290702	Vigun01g054400							1	Vigun01g054400	Vigun01g054400.1	Vigun01g054400.1.p	PF00808	PTHR10252 PTHR10252:SF49		KOG1657	K08066	GO:0046982	AT1G56170	nuclear factor Y, subunit C2	Cre12.g556400	(1 of 1) K08066 - nuclear transcription factor Y, gamma (NFYC)	LOC_Os02g07450	core histone H2A/H2B/H3/H4, putative, expressed
gene	10295174	10301662	Vigun01g054500							1	Vigun01g054500	Vigun01g054500.1	Vigun01g054500.1.p	PF00134	PTHR10026 PTHR10026:SF75		KOG0834	K15188	GO:0000079 GO:0006355 GO:0019901	AT5G45190	Cyclin family protein	Cre10.g453050	Chlamydomonadale-specific cyclin	LOC_Os12g30020	cyclin-T1-4, putative, expressed
gene	10372449	10374937	Vigun01g054600							1	Vigun01g054600	Vigun01g054600.1	Vigun01g054600.1.p	PF06203	PTHR31717 PTHR31717:SF9				GO:0005515	AT3G12890	activator of spomin::LUC2
gene	10433682	10445758	Vigun01g054700							1	Vigun01g054700	Vigun01g054700.1	Vigun01g054700.1.p	PF01566	PTHR11706 PTHR11706:SF33			K03322	GO:0005215 GO:0006810 GO:0016020	AT1G80830	natural resistance-associated macrophage protein 1	Cre17.g707700	Manganese/metal transporter, NRAMP homolog	LOC_Os06g46310	metal transporter Nramp6, putative, expressed
gene	10489673	10489927	Vigun01g054750							1	Vigun01g054750	Vigun01g054750.1	Vigun01g054750.1.p
gene	10534272	10539222	Vigun01g054800							1	Vigun01g054800	Vigun01g054800.1	Vigun01g054800.1.p	PF03195	PTHR31301 PTHR31301:SF15									LOC_Os03g45750	DUF260 domain containing protein, putative, expressed
gene	10588744	10598347	Vigun01g054900							1	Vigun01g054900	Vigun01g054900.1	Vigun01g054900.1.p	PF03556 PF14555	PTHR12281		KOG3077	K17822	GO:0005515	AT3G12760	(1 of 1) PF03556//PF14555 - Cullin binding (Cullin_binding) // UBA-like domain (UBA_4)	Cre12.g487400	(1 of 3) PTHR12281 - RP42 RELATED	LOC_Os06g12690	DCN1-like protein 2, putative, expressed
gene	10663401	10666610	Vigun01g055000							1	Vigun01g055000	Vigun01g055000.1	Vigun01g055000.1.p	PF01545 PF16916	PTHR11562 PTHR11562:SF20		KOG1485		GO:0006812 GO:0008324 GO:0016021 GO:0055085	AT1G16310	Cation efflux family protein	Cre03.g160800	Cation efflux transporter, membrane protein	LOC_Os01g03914	cation efflux family protein, putative, expressed
gene	10686040	10688356	Vigun01g055050							1	Vigun01g055050	Vigun01g055050.1	Vigun01g055050.1.p
gene	10711848	10715249	Vigun01g055100							1	Vigun01g055100	Vigun01g055100.1	Vigun01g055100.1.p	PF01545 PF16916	PTHR11562 PTHR11562:SF20		KOG1485		GO:0006812 GO:0008324 GO:0016021 GO:0055085			Cre03.g160800	Cation efflux transporter, membrane protein
gene	10723445	10730687	Vigun01g055200							1	Vigun01g055200	Vigun01g055200.1	Vigun01g055200.1.p	PF01397 PF03936	PTHR31739 PTHR31739:SF3	EC:4.2.3.19		K04121	GO:0000287 GO:0008152 GO:0010333 GO:0016829	AT1G79460	Terpenoid cyclases/Protein prenyltransferases superfamily protein			LOC_Os04g52230	ent-kaurene synthase, chloroplast precursor, putative, expressed
gene	10741450	10744299	Vigun01g055300							1	Vigun01g055300	Vigun01g055300.1	Vigun01g055300.1.p	PF01545 PF16916	PTHR11562 PTHR11562:SF20		KOG1485		GO:0006812 GO:0008324 GO:0016021 GO:0055085	AT1G16310	Cation efflux family protein	Cre03.g160800	Cation efflux transporter, membrane protein	LOC_Os01g03914	cation efflux family protein, putative, expressed
gene	10771856	10773920	Vigun01g055400							1	Vigun01g055400	Vigun01g055400.1	Vigun01g055400.1.p	PF10184	PTHR22750 PTHR22750:SF44		KOG4457			AT1G79510	Uncharacterized conserved protein (DUF2358)	Cre17.g731100	Conserved in the Plant Lineage	LOC_Os04g52330	expressed protein
gene	10787994	10791476	Vigun01g055450							1	Vigun01g055450	Vigun01g055450.1	Vigun01g055450.1.p
gene	10823313	10825639	Vigun01g055500							1	Vigun01g055500	Vigun01g055500.1	Vigun01g055500.1.p	PF02535	PTHR11040 PTHR11040:SF59		KOG1558	K14709	GO:0005385 GO:0016020 GO:0016021 GO:0030001 GO:0046873 GO:0055085 GO:0071577	AT3G12750	zinc transporter 1 precursor	Cre07.g355150	Zinc-nutrition responsive transporter	LOC_Os08g10630	metal cation transporter, putative, expressed
gene	10841135	10845473	Vigun01g055600							1	Vigun01g055600	Vigun01g055600.1	Vigun01g055600.1.p	PF07983	PTHR32227 PTHR32227:SF73					AT1G79480	Carbohydrate-binding X8 domain superfamily protein			LOC_Os09g38784	retrotransposon protein, putative, unclassified, expressed
gene	10886513	10890573	Vigun01g055700							1	Vigun01g055700	Vigun01g055700.1	Vigun01g055700.1.p	PF00478	PTHR11911 PTHR11911:SF6	EC:1.1.1.205		K00088	GO:0003824 GO:0003938 GO:0006164 GO:0055114	AT1G16350	Aldolase-type TIM barrel family protein	Cre14.g614300	(1 of 1) 1.1.1.205 - IMP dehydrogenase / Inosinic acid dehydrogenase	LOC_Os03g56800	CBS domain containing membrane protein, putative, expressed
gene	10899583	10901028	Vigun01g055760							1	Vigun01g055760	Vigun01g055760.1	Vigun01g055760.1.p		PTHR31739 PTHR31739:SF3	EC:4.2.3.19
gene	10904866	10915041	Vigun01g055820							1	Vigun01g055820	Vigun01g055820.1	Vigun01g055820.1.p	PF01397 PF03936	PTHR31739 PTHR31739:SF3	EC:4.2.3.19			GO:0000287 GO:0008152 GO:0010333 GO:0016829					LOC_Os05g24500	terpene synthase, N-terminal domain containing protein, expressed
gene	10904863	10910266	Vigun01g055880							1	Vigun01g055880	Vigun01g055880.1	Vigun01g055880.1.p	PF01397	PTHR31739 PTHR31739:SF3	EC:4.2.3.19			GO:0008152 GO:0010333 GO:0016829					LOC_Os05g24500	terpene synthase, N-terminal domain containing protein, expressed
gene	10941407	10942352	Vigun01g055940							1	Vigun01g055940	Vigun01g055940.1	Vigun01g055940.1.p	PF13087	PTHR10887 PTHR10887:SF372	EC:3.6.4.12
gene	10957828	10967992	Vigun01g056000							1	Vigun01g056000	Vigun01g056000.1	Vigun01g056000.1.p	PF03381	PTHR10926 PTHR10926:SF30		KOG2952		GO:0016020	AT1G54320	LEM3 (ligand-effect modulator 3) family protein / CDC50 family protein	Cre06.g278300	(1 of 1) PTHR10926//PTHR10926:SF0 - CELL CYCLE CONTROL PROTEIN 50 // PROTEIN CHAT-1, ISOFORM A	LOC_Os02g07750	cell cycle control protein, putative, expressed
gene	10996130	10996324	Vigun01g056050							1	Vigun01g056050	Vigun01g056050.1	Vigun01g056050.1.p		PTHR11502 PTHR11502:SF10				GO:0003735 GO:0005622 GO:0005840 GO:0006412
gene	11005511	11024464	Vigun01g056100							1	Vigun01g056100	Vigun01g056100.1	Vigun01g056100.1.p	PF00171	PTHR11699 PTHR11699:SF49	EC:1.2.1.24		K17761	GO:0008152 GO:0009013 GO:0009450 GO:0016491 GO:0016620 GO:0055114	AT1G79440	aldehyde dehydrogenase 5F1	Cre08.g381702	(1 of 1) 1.2.1.79 - Succinate-semialdehyde dehydrogenase (NADP(+))	LOC_Os02g07760	aldehyde dehydrogenase, putative, expressed
gene	11030367	11031917	Vigun01g056150							1	Vigun01g056150	Vigun01g056150.1	Vigun01g056150.1.p		PTHR10795 PTHR10795:SF348	EC:3.4.21.25			GO:0004252 GO:0006508
gene	11038337	11040756	Vigun01g056200							1	Vigun01g056200	Vigun01g056200.1	Vigun01g056200.1.p	PF06101	PTHR17204 PTHR17204:SF28					AT2G44260	Plant protein of unknown function (DUF946)			LOC_Os07g38840	expressed protein
gene	11048694	11050094	Vigun01g056266							1	Vigun01g056266	Vigun01g056266.1	Vigun01g056266.1.p
gene	11105665	11108183	Vigun01g056332							1	Vigun01g056332	Vigun01g056332.1	Vigun01g056332.1.p		PTHR33286 PTHR33286:SF6
gene	11190054	11192835	Vigun01g056400							1	Vigun01g056400	Vigun01g056400.1	Vigun01g056400.1.p	PF00249 PF14379	PTHR31499 PTHR31499:SF2				GO:0003677	AT1G79430	Homeodomain-like superfamily protein			LOC_Os02g07770	Myb transcription factor, putative, expressed
gene	11226781	11230598	Vigun01g056500							1	Vigun01g056500	Vigun01g056500.1	Vigun01g056500.1.p	PF04788	PTHR31300 PTHR31300:SF8					AT1G79420	Protein of unknown function (DUF620)
gene	11270045	11272122	Vigun01g056600							1	Vigun01g056600	Vigun01g056600.1	Vigun01g056600.1.p	PF00249	PTHR10641 PTHR10641:SF487		KOG0048	K09422	GO:0003677	AT3G12720	myb domain protein 67
gene	11308155	11312614	Vigun01g056700							1	Vigun01g056700	Vigun01g056700.1	Vigun01g056700.1.p	PF02365	PTHR31989 PTHR31989:SF9				GO:0003677 GO:0006355	AT1G54330	NAC domain containing protein 20
gene	11354556	11367002	Vigun01g056800							1	Vigun01g056800	Vigun01g056800.1	Vigun01g056800.1.p	PF12796 PF13637 PF13962	PTHR24177 PTHR24177:SF52				GO:0005515	AT4G03500	Ankyrin repeat family protein			LOC_Os06g13120	expressed protein
gene	11376305	11383579	Vigun01g056900							1	Vigun01g056900	Vigun01g056900.1	Vigun01g056900.1.p	PF12796 PF13962	PTHR24177 PTHR24177:SF52		KOG0512		GO:0005515	AT4G03500	Ankyrin repeat family protein			LOC_Os06g13120	expressed protein
gene	11400998	11405682	Vigun01g057000							1	Vigun01g057000	Vigun01g057000.1	Vigun01g057000.1.p
gene	11433494	11434989	Vigun01g057066							1	Vigun01g057066	Vigun01g057066.1	Vigun01g057066.1.p	PF12796 PF13962	PTHR24177 PTHR24177:SF52		KOG4412		GO:0005515	AT4G03500	Ankyrin repeat family protein			LOC_Os06g13120	expressed protein
gene	11470432	11472363	Vigun01g057132							1	Vigun01g057132	Vigun01g057132.1	Vigun01g057132.1.p
gene	11472731	11474946	Vigun01g057200							1	Vigun01g057200	Vigun01g057200.1	Vigun01g057200.1.p		PTHR22835 PTHR22835:SF261
gene	11480139	11488209	Vigun01g057300							1	Vigun01g057300	Vigun01g057300.1	Vigun01g057300.1.p	PF07002 PF13920	PTHR10857 PTHR10857:SF47		KOG4172	K16280	GO:0005515 GO:0008270	AT1G79380	Ca(2)-dependent phospholipid-binding protein (Copine) family	Cre09.g399550	(1 of 1) PTHR10857//PTHR10857:SF11 - COPINE // SUBFAMILY NOT NAMED	LOC_Os08g04130	copine-6, putative, expressed
gene	11515268	11515554	Vigun01g057401							1	Vigun01g057401	Vigun01g057401.1	Vigun01g057401.1.p
gene	11520866	11523421	Vigun01g057500							1	Vigun01g057500	Vigun01g057500.1	Vigun01g057500.1.p	PF00656	PTHR31810 PTHR31810:SF6		KOG1546		GO:0004197 GO:0006508			Cre03.g184700	(1 of 1) PTHR31810:SF6 - METACASPASE-4-RELATED
gene	11531376	11533653	Vigun01g057600							1	Vigun01g057600	Vigun01g057600.1	Vigun01g057600.1.p	PF00141	PTHR31235 PTHR31235:SF62	EC:1.11.1.7		K00430	GO:0004601 GO:0006979 GO:0020037 GO:0055114					LOC_Os07g31610	peroxidase precursor, putative, expressed
gene	11548362	11550559	Vigun01g057701							1	Vigun01g057701	Vigun01g057701.1	Vigun01g057701.1.p
gene	11612511	11615256	Vigun01g057800							1	Vigun01g057800	Vigun01g057800.1	Vigun01g057800.1.p	PF03352	PTHR31116 PTHR31116:SF6	EC:3.2.2.20		K01246	GO:0003824 GO:0006281 GO:0006284 GO:0008725	AT3G12710	DNA glycosylase superfamily protein			LOC_Os01g58550	methyladenine glycosylase, putative, expressed
gene	11630742	11632112	Vigun01g057900							1	Vigun01g057900	Vigun01g057900.1	Vigun01g057900.1.p	PF00026	PTHR13683 PTHR13683:SF298	EC:3.4.23.12	KOG1339		GO:0004190 GO:0006508
gene	11711683	11742279	Vigun01g058000							1	Vigun01g058000	Vigun01g058000.1	Vigun01g058000.1.p	PF07926	PTHR18898		KOG4674	K09291	GO:0006606	AT1G79280	nuclear pore anchor
gene	11750328	11756396	Vigun01g058200							1	Vigun01g058200	Vigun01g058200.1	Vigun01g058200.1.p	PF04146	PTHR12357 PTHR12357:SF15		KOG1901			AT1G79270	evolutionarily conserved C-terminal region 8			LOC_Os01g48790	YT521-B-like family domain containing protein, expressed
gene	11842614	11842862	Vigun01g058250							1	Vigun01g058250	Vigun01g058250.1	Vigun01g058250.1.p	PF00112	PTHR12411 PTHR12411:SF378	EC:3.4.22.6			GO:0006508 GO:0008234
gene	11924802	11925987	Vigun01g058300							1	Vigun01g058300	Vigun01g058300.1	Vigun01g058300.1.p	PF02798 PF13410	PTHR11260 PTHR11260:SF195	EC:2.5.1.18	KOG0406	K00799	GO:0005515			Cre12.g508850	Glutathione S-transferase	LOC_Os09g20220	glutathione S-transferase, putative, expressed
gene	11983143	11989633	Vigun01g058400							1	Vigun01g058400	Vigun01g058400.1	Vigun01g058400.1.p	PF00560 PF08263 PF13855	PTHR27004 PTHR27004:SF27	EC:2.7.11.1	KOG0472		GO:0005515			Cre02.g115508	(1 of 15) PTHR23155 - LEUCINE-RICH REPEAT-CONTAINING PROTEIN	LOC_Os01g41750	expressed protein
gene	12012131	12022776	Vigun01g058500							1	Vigun01g058500	Vigun01g058500.1	Vigun01g058500.1.p
gene	12113014	12116219	Vigun01g058600							1	Vigun01g058600	Vigun01g058600.1	Vigun01g058600.1.p	PF00249	PTHR10641 PTHR10641:SF462		KOG0048	K09422	GO:0003677	AT1G79180	myb domain protein 63			LOC_Os02g46780	MYB family transcription factor, putative, expressed
gene	12199661	12204647	Vigun01g058700							1	Vigun01g058700	Vigun01g058700.1	Vigun01g058700.1.p	PF00240 PF11976	PTHR10666		KOG0005	K12158	GO:0005515	AT1G31340	related to ubiquitin 1	Cre09.g396400	Bi-ubiquitin	LOC_Os09g25320	ubiquitin family protein, putative, expressed
gene	12242913	12247271	Vigun01g058800							1	Vigun01g058800	Vigun01g058800.1	Vigun01g058800.1.p	PF02536	PTHR13068 PTHR13068:SF22			K15032	GO:0003690 GO:0005739 GO:0006355	AT2G36000	Mitochondrial transcription termination factor family protein			LOC_Os03g24590	mTERF domain containing protein, expressed
gene	12269984	12271201	Vigun01g058900							1	Vigun01g058900	Vigun01g058900.1	Vigun01g058900.1.p	PF02519	PTHR31374 PTHR31374:SF37			K14488	GO:0009733	AT3G12830	SAUR-like auxin-responsive protein family			LOC_Os03g45800	OsSAUR14 - Auxin-responsive SAUR gene family member, expressed
gene	12288237	12291958	Vigun01g059000							1	Vigun01g059000	Vigun01g059000.1	Vigun01g059000.1.p		PTHR36781 PTHR36781:SF1					AT4G22000				LOC_Os05g02410	expressed protein
gene	12293856	12296686	Vigun01g059033							1	Vigun01g059033	Vigun01g059033.1	Vigun01g059033.1.p		PTHR36793
gene	12297322	12298011	Vigun01g059066							1	Vigun01g059066	Vigun01g059066.1	Vigun01g059066.1.p		PTHR36793
gene	12322728	12323045	Vigun01g059100							1	Vigun01g059100	Vigun01g059100.1	Vigun01g059100.1.p
gene	12336449	12346381	Vigun01g059200							1	Vigun01g059200	Vigun01g059200.1	Vigun01g059200.1.p		PTHR21551 PTHR21551:SF4			K12617		AT1G79090	(1 of 3) PTHR21551 - TOPOISOMERASE II-ASSOCIATED PROTEIN PAT1			LOC_Os02g31220	expressed protein
gene	12392713	12400670	Vigun01g059300							1	Vigun01g059300	Vigun01g059300.1	Vigun01g059300.1.p		PTHR21551 PTHR21551:SF4			K12617		AT1G79090	(1 of 3) PTHR21551 - TOPOISOMERASE II-ASSOCIATED PROTEIN PAT1			LOC_Os02g31220	expressed protein
gene	12410124	12410387	Vigun01g059350							1	Vigun01g059350	Vigun01g059350.1	Vigun01g059350.1.p
gene	12414315	12416724	Vigun01g059400							1	Vigun01g059400	Vigun01g059400.1	Vigun01g059400.1.p
gene	12437839	12448688	Vigun01g059500							1	Vigun01g059500	Vigun01g059500.1	Vigun01g059500.1.p	PF00651	PTHR35918				GO:0005488 GO:0005515	AT1G04390	BTB/POZ domain-containing protein			LOC_Os06g46240	BTB/POZ domain containing protein, putative, expressed
gene	12473521	12477535	Vigun01g059600							1	Vigun01g059600	Vigun01g059600.1	Vigun01g059600.1.p	PF12854 PF13041	PTHR24015 PTHR24015:SF765				GO:0005515	AT1G79080	Pentatricopeptide repeat (PPR) superfamily protein
gene	12489200	12490939	Vigun01g059700							1	Vigun01g059700	Vigun01g059700.1	Vigun01g059700.1.p	PF01535 PF13041 PF14432	PTHR24015 PTHR24015:SF534				GO:0005515
gene	12504561	12504833	Vigun01g059800							1	Vigun01g059800	Vigun01g059800.3	Vigun01g059800.3.p		PTHR37732 PTHR37732:SF1					AT3G12960				LOC_Os08g01370	expressed protein
gene	12546399	12552393	Vigun01g060000							1	Vigun01g060000	Vigun01g060000.1	Vigun01g060000.1.p	PF14712	PTHR31305				GO:0006886 GO:0031083	AT1G79070	SNARE-associated protein-related			LOC_Os08g03590	expressed protein
gene	12554524	12558004	Vigun01g060200							1	Vigun01g060200	Vigun01g060200.1	Vigun01g060200.1.p		PTHR31722 PTHR31722:SF0					AT1G79060				LOC_Os06g46250	expressed protein
gene	12597273	12597807	Vigun01g060250							1	Vigun01g060250	Vigun01g060250.1	Vigun01g060250.1.p
gene	12610229	12642080	Vigun01g060300							1	Vigun01g060300	Vigun01g060300.1	Vigun01g060300.1.p	PF13679	PTHR12496 PTHR12496:SF0		KOG2651			AT1G16650	S-adenosyl-L-methionine-dependent methyltransferases superfamily protein			LOC_Os12g41670	expressed protein
gene	12654637	12657028	Vigun01g060400							1	Vigun01g060400	Vigun01g060400.1	Vigun01g060400.1.p
gene	12665114	12669673	Vigun01g060500							1	Vigun01g060500	Vigun01g060500.1	Vigun01g060500.1.p	PF00687	PTHR23105 PTHR23105:SF31		KOG1685	K14775	GO:0003723	AT3G58660	Ribosomal protein L1p/L10e family	Cre07.g314100	(1 of 1) K14775 - ribosome biogenesis protein UTP30 (UTP30, RSL1D1)	LOC_Os05g48422	60S ribosomal protein-related, putative, expressed
gene	12677503	12681825	Vigun01g060600							1	Vigun01g060600	Vigun01g060600.1	Vigun01g060600.1.p	PF02365	PTHR31744 PTHR31744:SF5				GO:0003677 GO:0006355	AT1G56010	NAC domain containing protein 1			LOC_Os06g46270	no apical meristem protein, putative, expressed
gene	12702865	12706046	Vigun01g060650							1	Vigun01g060650	Vigun01g060650.1	Vigun01g060650.1.p	PF02721 PF08646	PTHR23273 PTHR23273:SF8
gene	12761003	12770284	Vigun01g060700							1	Vigun01g060700	Vigun01g060700.1	Vigun01g060700.1.p	PF00270 PF00271 PF02889	PTHR24075	EC:3.6.4.13		K12854	GO:0003676 GO:0005515 GO:0005524 GO:0008565 GO:0031204	AT1G20960	U5 small nuclear ribonucleoprotein helicase, putative	Cre17.g744147	(1 of 1) K12854 - pre-mRNA-splicing helicase BRR2 (SNRNP200, BRR2)	LOC_Os02g01740	U5 small nuclear ribonucleoprotein 200 kDa helicase, putative, expressed
gene	12770687	12772564	Vigun01g060800							1	Vigun01g060800	Vigun01g060800.1	Vigun01g060800.1.p	PF04725	PTHR34369 PTHR34369:SF2			K03541	GO:0009523 GO:0009654 GO:0015979 GO:0042651	AT1G79040	photosystem II subunit R	Cre06.g261000	Photosystem II 10 kDa polypeptide	LOC_Os07g05365	photosystem II 10 kDa polypeptide, chloroplast precursor, putative, expressed
gene	12773647	12779102	Vigun01g060900							1	Vigun01g060900	Vigun01g060900.1	Vigun01g060900.1.p	PF13450	PTHR16128 PTHR16128:SF5	EC:1.3.3.4		K06955		AT1G56000	FAD/NAD(P)-binding oxidoreductase family protein			LOC_Os03g57070	amine oxidase-related, putative, expressed
gene	12856192	12860512	Vigun01g061100							1	Vigun01g061100	Vigun01g061100.1	Vigun01g061100.1.p	PF00069	PTHR27006 PTHR27006:SF22	EC:2.7.11.1	KOG1187	K04733	GO:0004672 GO:0004713 GO:0005524 GO:0006468	AT1G16670	Protein kinase superfamily protein	Cre14.g625050	(1 of 40) PTHR23257//PTHR23257:SF513 - SERINE-THREONINE PROTEIN KINASE // SUBFAMILY NOT NAMED	LOC_Os04g52840	tyrosine protein kinase domain containing protein, putative, expressed
gene	12884146	12890402	Vigun01g061200							1	Vigun01g061200	Vigun01g061200.1	Vigun01g061200.1.p	PF00226 PF14901	PTHR24078 PTHR24078:SF231		KOG0720	K09534		AT1G79030	Chaperone DnaJ-domain superfamily protein			LOC_Os12g41820	heat shock protein DnaJ, putative, expressed
gene	12898797	12902498	Vigun01g061300							1	Vigun01g061300	Vigun01g061300.1	Vigun01g061300.1.p	PF04667	PTHR10358 PTHR10358:SF7					AT5G64130	cAMP-regulated phosphoprotein 19-related protein			LOC_Os01g47490	Lg106, putative, expressed
gene	12907699	12917070	Vigun01g061400							1	Vigun01g061400	Vigun01g061400.1	Vigun01g061400.1.p	PF07967	PTHR15835 PTHR15835:SF6		KOG4765		GO:0005634 GO:0006355 GO:0008270 GO:0043565	AT1G17210	IAP-like protein 1	Cre09.g394843	(1 of 1) PF07967 - C3HC zinc finger-like (zf-C3HC)
gene	12966945	12974883	Vigun01g061500							1	Vigun01g061500	Vigun01g061500.1	Vigun01g061500.1.p		PTHR13130 PTHR13130:SF4			K15170		AT3G09180	(1 of 1) PTHR13130 - 34 KDA TRANSCRIPTIONAL CO-ACTIVATOR-RELATED			LOC_Os01g15850	expressed protein
gene	13020464	13029892	Vigun01g061600							1	Vigun01g061600	Vigun01g061600.1	Vigun01g061600.1.p	PF00044 PF02800	PTHR10836 PTHR10836:SF46	EC:1.2.1.12	KOG0657	K00134	GO:0006006 GO:0016620 GO:0050661 GO:0051287 GO:0055114	AT1G79530	glyceraldehyde-3-phosphate dehydrogenase of plastid 1	Cre12.g485150	Glyceraldehyde 3-phosphate dehydrogenase	LOC_Os06g45590	glyceraldehyde-3-phosphate dehydrogenase, putative, expressed
gene	13038083	13038728	Vigun01g061625							1	Vigun01g061625	Vigun01g061625.1	Vigun01g061625.1.p
gene	13159398	13160057	Vigun01g061650							1	Vigun01g061650	Vigun01g061650.1	Vigun01g061650.1.p	PF03101	PTHR31669 PTHR31669:SF25				GO:0006355
gene	13162216	13163159	Vigun01g061675							1	Vigun01g061675	Vigun01g061675.1	Vigun01g061675.1.p	PF02362					GO:0003677
gene	13169381	13171168	Vigun01g061700							1	Vigun01g061700	Vigun01g061700.1	Vigun01g061700.1.p	PF00069 PF07714	PTHR24351 PTHR24351:SF82	EC:2.7.11.1			GO:0004672 GO:0004713 GO:0005524 GO:0006468	AT1G53700	WAG 1			LOC_Os03g14840	AGC_PVPK_like_kin82y.8 - ACG kinases include homologs to PKA, PKG and PKC, expressed
gene	13218501	13219212	Vigun01g061733							1	Vigun01g061733	Vigun01g061733.1	Vigun01g061733.1.p
gene	13258653	13260961	Vigun01g061766							1	Vigun01g061766	Vigun01g061766.1	Vigun01g061766.1.p	PF03101 PF10551	PTHR31669 PTHR31669:SF25				GO:0006355 GO:0008270					LOC_Os11g45530	transposon protein, putative, unclassified, expressed
gene	13264358	13269309	Vigun01g061800							1	Vigun01g061800	Vigun01g061800.1	Vigun01g061800.1.p	PF02902	PTHR12606	EC:3.4.22.68			GO:0006508 GO:0008234
gene	13335275	13340845	Vigun01g061900							1	Vigun01g061900	Vigun01g061900.1	Vigun01g061900.1.p	PF00069 PF08263	PTHR27000 PTHR27000:SF68	EC:2.7.11.1	KOG1187		GO:0004672 GO:0004713 GO:0005524 GO:0006468	AT1G17230	Leucine-rich receptor-like protein kinase family protein	Cre12.g502901	(1 of 6) PF08263 - Leucine rich repeat N-terminal domain (LRRNT_2)	LOC_Os07g05740	receptor-like protein kinase 2 precursor, putative, expressed
gene	13446616	13452179	Vigun01g062000							1	Vigun01g062000	Vigun01g062000.1	Vigun01g062000.1.p	PF00225	PTHR24115 PTHR24115:SF339	EC:3.6.4.5	KOG0239	K10406	GO:0003777 GO:0005524 GO:0005871 GO:0007018 GO:0008017	AT1G72250	Di-glucose binding protein with Kinesin motor domain			LOC_Os12g42160	kinesin motor domain containing protein, putative, expressed
gene	13510571	13522140	Vigun01g062100							1	Vigun01g062100	Vigun01g062100.1	Vigun01g062100.1.p	PF01926 PF11987	PTHR23115 PTHR23115:SF138	EC:3.6.5.3		K02519	GO:0003743 GO:0003924 GO:0005525 GO:0005622 GO:0006413	AT1G17220	Translation initiation factor 2, small GTP-binding protein	Cre07.g341850	Putative bacterial/organellar initiation factor 2 (IF-2)	LOC_Os05g49970	translation initiation factor IF-2, chloroplast precursor, putative, expressed
gene	13654468	13656164	Vigun01g062200							1	Vigun01g062200	Vigun01g062200.1	Vigun01g062200.1.p	PF02365	PTHR31719 PTHR31719:SF42				GO:0003677 GO:0006355	AT3G12910	NAC (No Apical Meristem) domain transcriptional regulator superfamily protein			LOC_Os03g56580	no apical meristem protein, putative, expressed
gene	13748382	13750523	Vigun01g062300							1	Vigun01g062300	Vigun01g062300.1	Vigun01g062300.1.p	PF01344 PF13415	PTHR23244 PTHR23244:SF276				GO:0005515	AT3G07720	Galactose oxidase/kelch repeat superfamily protein	Cre03.g146447	(1 of 1) PTHR23244//PTHR23244:SF253 - KELCH REPEAT DOMAIN // SUBFAMILY NOT NAMED	LOC_Os09g07460	kelch repeat protein, putative, expressed
gene	13806593	13809164	Vigun01g062400							1	Vigun01g062400	Vigun01g062400.1	Vigun01g062400.1.p	PF03171 PF14226	PTHR10209 PTHR10209:SF123	EC:1.14.11.20	KOG0143		GO:0016491 GO:0055114					LOC_Os04g10350	1-aminocyclopropane-1-carboxylate oxidase homolog 2, putative, expressed
gene	13809378	13810824	Vigun01g062500							1	Vigun01g062500	Vigun01g062500.1	Vigun01g062500.1.p	PF14226	PTHR10209 PTHR10209:SF123
gene	13811086	13813138	Vigun01g062600							1	Vigun01g062600	Vigun01g062600.1	Vigun01g062600.1.p	PF03171 PF14226	PTHR10209 PTHR10209:SF122	EC:1.14.11.20	KOG0143		GO:0016491 GO:0055114	AT1G06620	2-oxoglutarate (2OG) and Fe(II)-dependent oxygenase superfamily protein			LOC_Os03g48430	1-aminocyclopropane-1-carboxylate oxidase homolog 4, putative, expressed
gene	13822468	13823084	Vigun01g062650							1	Vigun01g062650	Vigun01g062650.1	Vigun01g062650.1.p
gene	13856135	13857034	Vigun01g062700							1	Vigun01g062700	Vigun01g062700.1	Vigun01g062700.1.p						GO:0016491 GO:0051537 GO:0055114
gene	13883905	13887664	Vigun01g062733							1	Vigun01g062733	Vigun01g062733.1	Vigun01g062733.1.p	PF13450	PTHR23023 PTHR23023:SF86
gene	14188595	14190870	Vigun01g062766							1	Vigun01g062766	Vigun01g062766.1	Vigun01g062766.1.p		PTHR11452 PTHR11452:SF18	EC:3.2.1.22			GO:0003824
gene	14192496	14193082	Vigun01g062800							1	Vigun01g062800	Vigun01g062800.1	Vigun01g062800.1.p
gene	14565697	14565868	Vigun01g063000							1	Vigun01g063000	Vigun01g063000.2	Vigun01g063000.2.p	PF05115	PTHR37266 PTHR37266:SF1				GO:0009055 GO:0009512	ATCG00590	electron carriers
gene	14582761	14585141	Vigun01g063033							1	Vigun01g063033	Vigun01g063033.1	Vigun01g063033.1.p
gene	14836700	14838974	Vigun01g063066							1	Vigun01g063066	Vigun01g063066.1	Vigun01g063066.1.p	PF03004	PTHR33144 PTHR33144:SF3									LOC_Os02g46920	expressed protein
gene	14883590	14894794	Vigun01g063100							1	Vigun01g063100	Vigun01g063100.3	Vigun01g063100.3.p
gene	15350446	15350550	Vigun01g063300							1	Vigun01g063300	Vigun01g063300.1	Vigun01g063300.1.p	PF05151	PTHR35774 PTHR35774:SF1			K02714	GO:0009523 GO:0015979 GO:0016021 GO:0019684	ATCG00220	photosystem II reaction center protein M
gene	15353663	15356091	Vigun01g063501							1	Vigun01g063501	Vigun01g063501.1	Vigun01g063501.1.p	PF00124 PF00421	PTHR33180 PTHR33180:SF4	EC:1.10.3.9		K02705	GO:0009521 GO:0009523 GO:0009767 GO:0009772 GO:0015979 GO:0016020 GO:0016168 GO:0019684 GO:0045156	ATCG00280	photosystem II reaction center protein C			LOC_Os02g24632	photosystem II 44 kDa reaction center protein, putative, expressed
gene	15356382	15357252	Vigun01g063700							1	Vigun01g063700	Vigun01g063700.1	Vigun01g063700.1.p
gene	15357826	15358302	Vigun01g063800							1	Vigun01g063800	Vigun01g063800.1	Vigun01g063800.1.p	PF00253	PTHR19836		KOG1741	K02954	GO:0003735 GO:0005622 GO:0005840 GO:0006412	ATCG00330	chloroplast ribosomal protein S14	Cre17.g726300	Mitochondrial ribosomal protein S14	LOC_Os10g21244	chloroplast 30S ribosomal protein S14, putative, expressed
gene	15358421	15361963	Vigun01g063900							1	Vigun01g063900	Vigun01g063900.2	Vigun01g063900.2.p	PF00223	PTHR30128 PTHR30128:SF4	EC:1.97.1.12			GO:0009522 GO:0009579 GO:0015979 GO:0016021	ATCG00340	Photosystem I, PsaA/PsaB protein			LOC_Os10g38234	photosystem I P700 chlorophyll a apoprotein A2, putative, expressed
gene	15361965	15362903	Vigun01g063928							1	Vigun01g063928	Vigun01g063928.1	Vigun01g063928.1.p	PF00223	PTHR30128 PTHR30128:SF8	EC:1.97.1.12			GO:0009522 GO:0009579 GO:0015979 GO:0016021
gene	15363046	15364939	Vigun01g063956							1	Vigun01g063956	Vigun01g063956.1	Vigun01g063956.1.p
gene	15410706	15414517	Vigun01g063984							1	Vigun01g063984	Vigun01g063984.1	Vigun01g063984.1.p
gene	15421903	15422427	Vigun01g064012							1	Vigun01g064012	Vigun01g064012.1	Vigun01g064012.1.p		PTHR31221 PTHR31221:SF20
gene	16158584	16159830	Vigun01g064040							1	Vigun01g064040	Vigun01g064040.1	Vigun01g064040.1.p	PF02902					GO:0006508 GO:0008234
gene	16590570	16599294	Vigun01g064068							1	Vigun01g064068	Vigun01g064068.1	Vigun01g064068.1.p	PF03004	PTHR33144 PTHR33144:SF3									LOC_Os11g30080	transposon protein, putative, CACTA, En/Spm sub-class, expressed
gene	16607979	16622247	Vigun01g064100							1	Vigun01g064100	Vigun01g064100.1	Vigun01g064100.1.p		PTHR31485 PTHR31485:SF7					AT3G01720	(1 of 1) PTHR31485:SF7 - PEPTIDYL SERINE ALPHA-GALACTOSYLTRANSFERASE	Cre12.g520450	Serine O-galactosyltransferase 1	LOC_Os01g67750	expressed protein
gene	16735567	16752600	Vigun01g064200							1	Vigun01g064200	Vigun01g064200.1	Vigun01g064200.1.p	PF07039	PTHR21539		KOG3038	K11364	GO:0016491 GO:0055114	AT5G40550	SGF29 tudor-like domain			LOC_Os12g19350	expressed protein
gene	16807371	16811695	Vigun01g064300							1	Vigun01g064300	Vigun01g064300.1	Vigun01g064300.1.p	PF02365	PTHR31079 PTHR31079:SF2				GO:0003677 GO:0006355	AT3G01600	NAC domain containing protein 44			LOC_Os02g38130	no apical meristem protein, putative, expressed
gene	16933415	16951076	Vigun01g064350							1	Vigun01g064350	Vigun01g064350.1	Vigun01g064350.1.p	PF17035						AT5G40600	(1 of 9) PF17035 - Bromodomain extra-terminal - transcription regulation (BET)
gene	17016125	17026027	Vigun01g064400							1	Vigun01g064400	Vigun01g064400.1	Vigun01g064400.1.p	PF04193	PTHR13131		KOG2913	K12386		AT5G40670	PQ-loop repeat family protein / transmembrane family protein			LOC_Os12g18110	PQ loop repeat domain containing protein, expressed
gene	17072426	17075318	Vigun01g064500							1	Vigun01g064500	Vigun01g064500.1	Vigun01g064500.1.p	PF04193	PTHR13131 PTHR13131:SF5		KOG2913	K12386						LOC_Os12g18110	PQ loop repeat domain containing protein, expressed
gene	17127891	17131299	Vigun01g064600							1	Vigun01g064600	Vigun01g064600.1	Vigun01g064600.1.p	PF07542	PTHR21013		KOG3015	K07556	GO:0043461	AT5G40660	ATP12 protein-related	Cre17.g726250	Assembly factor 2 for F1 mitochondrial ATP synthase	LOC_Os07g44940	ATP12 ATPase, putative, expressed
gene	17131828	17132256	Vigun01g064700							1	Vigun01g064700	Vigun01g064700.1	Vigun01g064700.1.p
gene	17132707	17136046	Vigun01g064800							1	Vigun01g064800	Vigun01g064800.1	Vigun01g064800.1.p	PF13085 PF13534	PTHR11921 PTHR11921:SF29	EC:1.3.5.1 EC:1.3.99.1	KOG3049	K00235	GO:0006099 GO:0009055 GO:0016491 GO:0051536 GO:0055114	AT5G40650	succinate dehydrogenase 2-2	Cre06.g264200	Iron-sulfur subunit of mitochondrial succinate dehydrogenase	LOC_Os08g02640	succinate dehydrogenase iron-sulfur subunit 2,mitochondrial precursor, putative, expressed
gene	17138933	17140556	Vigun01g064900							1	Vigun01g064900	Vigun01g064900.1	Vigun01g064900.1.p
gene	17145774	17148514	Vigun01g065000							1	Vigun01g065000	Vigun01g065000.1	Vigun01g065000.1.p	PF01535 PF13041	PTHR24015 PTHR24015:SF641				GO:0005515	AT3G46610	Pentatricopeptide repeat (PPR-like) superfamily protein			LOC_Os12g18640	pentatricopeptide, putative, expressed
gene	17158540	17171550	Vigun01g065100							1	Vigun01g065100	Vigun01g065100.1	Vigun01g065100.1.p		PTHR31133 PTHR31133:SF3					AT5G40640				LOC_Os04g40700	steroid nuclear receptor, ligand-binding, putative, expressed
gene	17241327	17246557	Vigun01g065200							1	Vigun01g065200	Vigun01g065200.1	Vigun01g065200.1.p	PF01650	PTHR12000 PTHR12000:SF14	EC:3.4.22.34		K01369	GO:0006508 GO:0008233			Cre12.g483550	Vacuolar processing enzyme
gene	17268897	17286189	Vigun01g065300							1	Vigun01g065300	Vigun01g065300.1	Vigun01g065300.1.p	PF00227 PF10584	PTHR11599 PTHR11599:SF16	EC:3.4.25.1	KOG0181	K02726	GO:0004175 GO:0004298 GO:0005839 GO:0006511 GO:0019773 GO:0051603	AT1G16470	proteasome subunit PAB1	Cre08.g373250	20S proteasome alpha subunit B	LOC_Os03g26970	peptidase, T1 family, putative, expressed
gene	17322241	17323353	Vigun01g065400							1	Vigun01g065400	Vigun01g065400.1	Vigun01g065400.1.p	PF00240	PTHR10666 PTHR10666:SF127				GO:0005515	AT5G14360	Ubiquitin-like superfamily protein			LOC_Os02g38410	ubiquitin family protein, putative, expressed
gene	17340146	17343094	Vigun01g065500							1	Vigun01g065500	Vigun01g065500.1	Vigun01g065500.1.p	PF06203	PTHR31874 PTHR31874:SF1				GO:0005515	AT5G14370	CCT motif family protein
gene	17349642	17353634	Vigun01g065600							1	Vigun01g065600	Vigun01g065600.1	Vigun01g065600.1.p	PF14576 PF14577	PTHR33232 PTHR33232:SF4					AT3G01680	(1 of 3) PF14576 - Sieve element occlusion N-terminus (SEO_N)
gene	17359697	17362417	Vigun01g065650							1	Vigun01g065650	Vigun01g065650.1	Vigun01g065650.1.p		PTHR34117 PTHR34117:SF1					AT1G79200				LOC_Os02g07420	splicing factor, arginine/serine-rich 12, putative, expressed
gene	17376769	17377198	Vigun01g065701							1	Vigun01g065701	Vigun01g065701.1	Vigun01g065701.1.p
gene	17378570	17380164	Vigun01g065751							1	Vigun01g065751	Vigun01g065751.1	Vigun01g065751.1.p
gene	17409127	17411369	Vigun01g065800							1	Vigun01g065800	Vigun01g065800.1	Vigun01g065800.1.p	PF01280	PTHR10722 PTHR10722:SF5		KOG1696	K02885	GO:0003735 GO:0005622 GO:0005840 GO:0006412	AT1G02780	Ribosomal protein L19e family protein	Cre02.g075700	Cytosolic 80S ribosomal protein L19	LOC_Os03g21940	60S ribosomal protein L19-3, putative, expressed
gene	17423475	17426046	Vigun01g065900							1	Vigun01g065900	Vigun01g065900.1	Vigun01g065900.1.p	PF07714	PTHR23257 PTHR23257:SF473	EC:2.7.12.1			GO:0004672 GO:0004713 GO:0005524 GO:0006468
gene	17443544	17446473	Vigun01g066000							1	Vigun01g066000	Vigun01g066000.1	Vigun01g066000.1.p	PF07714	PTHR23257 PTHR23257:SF473	EC:2.7.12.1			GO:0004672 GO:0004713 GO:0005524 GO:0006468
gene	17486405	17491434	Vigun01g066100							1	Vigun01g066100	Vigun01g066100.1	Vigun01g066100.1.p	PF01210 PF07479	PTHR11728 PTHR11728:SF8	EC:1.1.1.8		K00006	GO:0004367 GO:0005975 GO:0006072 GO:0009331 GO:0016491 GO:0016616 GO:0042803 GO:0046168 GO:0051287 GO:0055114			Cre01.g053150	Glycerol-3-phosphate dehydrogenase/dihydroxyacetone-3-phosphate reductase	LOC_Os01g74000	glycerol-3-phosphate dehydrogenase, putative, expressed
gene	17507927	17509270	Vigun01g066150							1	Vigun01g066150	Vigun01g066150.1	Vigun01g066150.1.p	PF00125	PTHR11426 PTHR11426:SF46				GO:0000786 GO:0003677 GO:0046982
gene	17509723	17512572	Vigun01g066200							1	Vigun01g066200	Vigun01g066200.1	Vigun01g066200.1.p		PTHR37763				GO:0008612	AT5G25500				LOC_Os11g10110	expressed protein
gene	17535348	17536598	Vigun01g066250							1	Vigun01g066250	Vigun01g066250.1	Vigun01g066250.1.p		PTHR37763					AT5G25500				LOC_Os11g10110	expressed protein
gene	17567065	17574002	Vigun01g066300							1	Vigun01g066300	Vigun01g066300.1	Vigun01g066300.1.p	PF00125	PTHR11426 PTHR11426:SF46				GO:0000786 GO:0003677 GO:0046982
gene	17647271	17655845	Vigun01g066325							1	Vigun01g066325	Vigun01g066325.1	Vigun01g066325.1.p	PF03004	PTHR33144 PTHR33144:SF3					AT1G40087	Plant transposase (Ptta/En/Spm family)			LOC_Os11g30080	transposon protein, putative, CACTA, En/Spm sub-class, expressed
gene	17693979	17694311	Vigun01g066350							1	Vigun01g066350	Vigun01g066350.1	Vigun01g066350.1.p
gene	17694847	17695053	Vigun01g066375							1	Vigun01g066375	Vigun01g066375.1	Vigun01g066375.1.p
gene	17707872	17712501	Vigun01g066400							1	Vigun01g066400	Vigun01g066400.1	Vigun01g066400.1.p	PF00125	PTHR11426 PTHR11426:SF46		KOG1745	K11253	GO:0000786 GO:0003677 GO:0046982	AT1G01370	Histone superfamily protein			LOC_Os05g41080	histone H3, putative, expressed
gene	17729723	17731057	Vigun01g066500							1	Vigun01g066500	Vigun01g066500.1	Vigun01g066500.1.p
gene	17819141	17832816	Vigun01g066600							1	Vigun01g066600	Vigun01g066600.1	Vigun01g066600.1.p	PF04824 PF04825	PTHR12585 PTHR12585:SF31		KOG1213	K06670	GO:0000228 GO:0005515	AT5G40840	Rad21/Rec8-like family protein
gene	17860996	17886975	Vigun01g066700							1	Vigun01g066700	Vigun01g066700.1	Vigun01g066700.1.p	PF13450	PTHR10742 PTHR10742:SF229	EC:1.3.3.4	KOG1276	K00231	GO:0004729 GO:0006779 GO:0055114	AT5G14220	Flavin containing amine oxidoreductase family			LOC_Os04g41260	amine oxidase, flavin-containing, domain containing protein, expressed
gene	17920129	17927051	Vigun01g066800							1	Vigun01g066800	Vigun01g066800.1	Vigun01g066800.1.p	PF10358	PTHR31344 PTHR31344:SF1					AT3G01810	(1 of 1) PTHR31344:SF1 - F28J7.14 PROTEIN	Cre10.g446000	(1 of 3) PF10358 - N-terminal C2 in EEIG1 and EHBP1 proteins (NT-C2)	LOC_Os12g13340	expressed protein
gene	17927184	17929670	Vigun01g066900							1	Vigun01g066900	Vigun01g066900.1	Vigun01g066900.1.p	PF00406	PTHR23359 PTHR23359:SF86	EC:2.7.4.3	KOG3078	K00939	GO:0005524 GO:0006139 GO:0019205	AT3G01820	P-loop containing nucleoside triphosphate hydrolases superfamily protein			LOC_Os08g02540	adenylate kinase, putative, expressed
gene	17932783	17933710	Vigun01g066950							1	Vigun01g066950	Vigun01g066950.1	Vigun01g066950.1.p
gene	17979146	17980099	Vigun01g067000							1	Vigun01g067000	Vigun01g067000.1	Vigun01g067000.1.p	PF13499 PF13833	PTHR10891 PTHR10891:SF621		KOG0027	K13448	GO:0005509	AT1G76650	calmodulin-like 38			LOC_Os01g72540	OsCML23 - Calmodulin-related calcium sensor protein, expressed
gene	17995126	17997198	Vigun01g067100							1	Vigun01g067100	Vigun01g067100.1	Vigun01g067100.1.p	PF01476 PF07714	PTHR27001 PTHR27001:SF120	EC:2.7.11.1	KOG1187		GO:0004672 GO:0004713 GO:0005524 GO:0006468	AT3G01840	Protein kinase superfamily protein
gene	18018951	18026844	Vigun01g067200							1	Vigun01g067200	Vigun01g067200.1	Vigun01g067200.1.p	PF00834	PTHR11749	EC:5.1.3.1	KOG3111	K01783	GO:0003824 GO:0004750 GO:0005975 GO:0006098 GO:0008152 GO:0016857	AT3G01850	Aldolase-type TIM barrel family protein	Cre02.g116450	Ribulose phosphate-3-epimerase	LOC_Os09g32810	ribulose-phosphate 3-epimerase, putative, expressed
gene	18063934	18064956	Vigun01g067250							1	Vigun01g067250	Vigun01g067250.1	Vigun01g067250.1.p
gene	18103294	18106688	Vigun01g067300							1	Vigun01g067300	Vigun01g067300.1	Vigun01g067300.1.p		PTHR34280 PTHR34280:SF2					AT3G01860				LOC_Os01g69100	expressed protein
gene	18115581	18117241	Vigun01g067400							1	Vigun01g067400	Vigun01g067400.1	Vigun01g067400.1.p	PF13041 PF13812	PTHR24015 PTHR24015:SF347					AT3G04130	Tetratricopeptide repeat (TPR)-like superfamily protein			LOC_Os02g38950	PPR repeat containing protein, expressed
gene	18160747	18161692	Vigun01g067500							1	Vigun01g067500	Vigun01g067500.1	Vigun01g067500.1.p	PF02298	PTHR33021 PTHR33021:SF50				GO:0009055	AT3G27200	Cupredoxin superfamily protein	Cre14.g629050	(1 of 1) PF02298 - Plastocyanin-like domain (Cu_bind_like)
gene	18164524	18169247	Vigun01g067600							1	Vigun01g067600	Vigun01g067600.1	Vigun01g067600.1.p	PF04083	PTHR11005 PTHR11005:SF38	EC:3.1.1.3	KOG2624		GO:0006629 GO:0016788	AT5G14180	Myzus persicae-induced lipase 1	Cre12.g498750	Triacylglycerol lipase	LOC_Os08g41780	triacylglycerol lipase precursor, putative, expressed
gene	18184871	18186850	Vigun01g067700							1	Vigun01g067700	Vigun01g067700.1	Vigun01g067700.1.p		PTHR36712					AT1G14990				LOC_Os01g42120	expressed protein
gene	18186967	18188927	Vigun01g067800							1	Vigun01g067800	Vigun01g067800.2	Vigun01g067800.2.p	PF12854 PF13041 PF13812	PTHR24015 PTHR24015:SF347				GO:0005515 GO:0005672 GO:0006367	AT3G04130	Tetratricopeptide repeat (TPR)-like superfamily protein			LOC_Os02g38950	PPR repeat containing protein, expressed
gene	18204974	18205633	Vigun01g067900							1	Vigun01g067900	Vigun01g067900.1	Vigun01g067900.1.p
gene	18247746	18256510	Vigun01g068000							1	Vigun01g068000	Vigun01g068000.1	Vigun01g068000.1.p	PF03602	PTHR11061 PTHR11061:SF29	EC:2.1.1.189 EC:2.1.1.190			GO:0006396 GO:0008168 GO:0008173 GO:0031167	AT3G27180	S-adenosyl-L-methionine-dependent methyltransferases superfamily protein	Cre13.g578012	(1 of 2) PTHR11061//PTHR11061:SF29 - RNA M5U METHYLTRANSFERASE FAMILY // SUBFAMILY NOT NAMED	LOC_Os01g69120	uncharacterized RNA methyltransferase pc1998, putative, expressed
gene	18256511	18260636	Vigun01g068100							1	Vigun01g068100	Vigun01g068100.1	Vigun01g068100.1.p	PF00571 PF00654	PTHR11689 PTHR11689:SF67			K05016	GO:0005216 GO:0005247 GO:0006821 GO:0016020 GO:0055085	AT3G27170	chloride channel B			LOC_Os12g25200	chloride transporter, chloride channel family, putative, expressed
gene	18289849	18291439	Vigun01g068201							1	Vigun01g068201	Vigun01g068201.1	Vigun01g068201.1.p	PF05056	PTHR33103 PTHR33103:SF4
gene	18303590	18304623	Vigun01g068300							1	Vigun01g068300	Vigun01g068300.1	Vigun01g068300.1.p	PF12776	PTHR31704 PTHR31704:SF29
gene	18351618	18354983	Vigun01g068400							1	Vigun01g068400	Vigun01g068400.1	Vigun01g068400.1.p	PF03407	PTHR24015 PTHR24015:SF419					AT5G40900	Nucleotide-diphospho-sugar transferase family protein
gene	18355244	18358347	Vigun01g068500							1	Vigun01g068500	Vigun01g068500.1	Vigun01g068500.1.p	PF01165	PTHR21109 PTHR21109:SF0				GO:0003735 GO:0005840 GO:0006412					LOC_Os02g09590	ribosome, putative, expressed
gene	18463749	18466400	Vigun01g068600							1	Vigun01g068600	Vigun01g068600.1	Vigun01g068600.1.p	PF01344 PF13964	PTHR24413 PTHR24413:SF143				GO:0005515	AT3G27150	Galactose oxidase/kelch repeat superfamily protein
gene	18482277	18484858	Vigun01g068700							1	Vigun01g068700	Vigun01g068700.1	Vigun01g068700.1.p	PF02201	PTHR13844 PTHR13844:SF13		KOG2570	K11650	GO:0005515			Cre10.g448700	(1 of 1) K11650 - SWI/SNF-related matrix-associated actin-dependent regulator of chromatin subfamily D (SMARCD)	LOC_Os04g31320	SWIB/MDM2 domain containing protein, expressed
gene	18488049	18489563	Vigun01g068800							1	Vigun01g068800	Vigun01g068800.1	Vigun01g068800.1.p	PF00067	PTHR24296 PTHR24296:SF15		KOG0157		GO:0005506 GO:0016705 GO:0020037 GO:0055114			Cre01.g003850	Cytochrome P450, CYP197 superfamily	LOC_Os11g29290	cytochrome P450, putative, expressed
gene	18527823	18530141	Vigun01g068900							1	Vigun01g068900	Vigun01g068900.1	Vigun01g068900.1.p
gene	18560280	18562089	Vigun01g069000							1	Vigun01g069000	Vigun01g069000.1	Vigun01g069000.1.p
gene	18573936	18575875	Vigun01g069100							1	Vigun01g069100	Vigun01g069100.1	Vigun01g069100.1.p
gene	18586602	18593626	Vigun01g069200							1	Vigun01g069200	Vigun01g069200.1	Vigun01g069200.1.p	PF01435	PTHR10120 PTHR10120:SF21				GO:0004222 GO:0006508	AT3G27110	Peptidase family M48 family protein	Cre14.g620150	(1 of 1) PTHR10120//PTHR10120:SF21 - CAAX PRENYL PROTEASE 1 // SUBFAMILY NOT NAMED	LOC_Os01g73910	peptidase, putative, expressed
gene	18601841	18604241	Vigun01g069300							1	Vigun01g069300	Vigun01g069300.1	Vigun01g069300.1.p	PF01535 PF13041	PTHR24015				GO:0005515					LOC_Os11g29360	pentatricopeptide, putative, expressed
gene	18609640	18616462	Vigun01g069400							1	Vigun01g069400	Vigun01g069400.1	Vigun01g069400.1.p	PF00931 PF07725 PF13676	PTHR11017 PTHR11017:SF162		KOG4658		GO:0005515 GO:0007165 GO:0043531
gene	18628699	18631166	Vigun01g069500							1	Vigun01g069500	Vigun01g069500.1	Vigun01g069500.1.p	PF10163	PTHR12514		KOG4479	K11368		AT3G27100	(1 of 1) PTHR12514 - ENHANCER OF YELLOW 2 TRANSCRIPTION FACTOR	Cre08.g370300	(1 of 1) K11368 - enhancer of yellow 2 transcription factor (ENY2, DC6, SUS1)	LOC_Os01g69110	expressed protein
gene	18653527	18656971	Vigun01g069600							1	Vigun01g069600	Vigun01g069600.1	Vigun01g069600.1.p	PF10539	PTHR10857 PTHR10857:SF43					AT3G27090	DCD (Development and Cell Death) domain protein			LOC_Os05g41930	N-rich protein, putative, expressed
gene	18670187	18679023	Vigun01g069700							1	Vigun01g069700	Vigun01g069700.1	Vigun01g069700.1.p	PF01300	PTHR17490 PTHR17490:SF7		KOG3051		GO:0003725	AT3G01920	DHBP synthase RibB-like alpha/beta domain	Cre01.g015950	translation factor	LOC_Os08g41910	Sua5/YciO/YrdC/YwlC family protein, putative, expressed
gene	18695648	18701445	Vigun01g069800							1	Vigun01g069800	Vigun01g069800.1	Vigun01g069800.1.p		PTHR34677 PTHR34677:SF2
gene	18718328	18719869	Vigun01g069900							1	Vigun01g069900	Vigun01g069900.1	Vigun01g069900.1.p	PF00268	PTHR23409	EC:1.17.4.1		K10808	GO:0009186 GO:0016491 GO:0055114	AT3G27060	Ferritin/ribonucleotide reductase-like family protein	Cre12.g491050	Ribonucleoside-diphosphate reductase R2 subunit	LOC_Os06g03720	ribonucleoside-diphosphate reductase small chain, putative, expressed
gene	18719870	18726534	Vigun01g070000							1	Vigun01g070000	Vigun01g070000.1	Vigun01g070000.1.p		PTHR36763 PTHR36763:SF1					AT3G27050		Cre01.g049050		LOC_Os11g29700	expressed protein
gene	18728773	18729684	Vigun01g070100							1	Vigun01g070100	Vigun01g070100.1	Vigun01g070100.1.p	PF04669	PTHR31444 PTHR31444:SF1	EC:2.1.1.112
gene	18730614	18733035	Vigun01g070200							1	Vigun01g070200	Vigun01g070200.1	Vigun01g070200.1.p		PTHR21354		KOG4173		GO:0003676	AT5G14140	zinc ion binding;nucleic acid binding;zinc ion binding			LOC_Os11g30484	ZOS11-03 - C2H2 zinc finger protein, expressed
gene	18769170	18771218	Vigun01g070300							1	Vigun01g070300	Vigun01g070300.1	Vigun01g070300.1.p	PF00141	PTHR31517 PTHR31517:SF7	EC:1.11.1.7		K00430	GO:0004601 GO:0006979 GO:0020037 GO:0055114	AT5G14130	Peroxidase superfamily protein			LOC_Os08g42030	peroxidase precursor, putative, expressed
gene	18797677	18798735	Vigun01g070401							1	Vigun01g070401	Vigun01g070401.1	Vigun01g070401.1.p
gene	18815843	18819908	Vigun01g070500							1	Vigun01g070500	Vigun01g070500.1	Vigun01g070500.1.p	PF06813	PTHR21576 PTHR21576:SF44				GO:0005515	AT5G14120	Major facilitator superfamily protein	Cre01.g039950	Major facilitator superfamily transporter	LOC_Os08g42010	nodulin, putative, expressed
gene	18957292	18957860	Vigun01g070550							1	Vigun01g070550	Vigun01g070550.1	Vigun01g070550.1.p	PF06839		EC:4.2.99.18			GO:0008270	AT2G07505	zinc ion binding			LOC_Os01g74380	hypothetical protein
gene	19050922	19051675	Vigun01g070600							1	Vigun01g070600	Vigun01g070600.1	Vigun01g070600.1.p	PF04043					GO:0004857
gene	19134404	19135168	Vigun01g070700							1	Vigun01g070700	Vigun01g070700.1	Vigun01g070700.1.p	PF11820	PTHR33128 PTHR33128:SF14
gene	19191759	19199221	Vigun01g070900							1	Vigun01g070900	Vigun01g070900.1	Vigun01g070900.1.p	PF11820	PTHR33128 PTHR33128:SF6
gene	19214634	19214843	Vigun01g071000							1	Vigun01g071000	Vigun01g071000.1	Vigun01g071000.1.p	PF11820	PTHR33128 PTHR33128:SF13					AT5G40970	Protein of unknown function (DUF 3339)			LOC_Os02g30600	expressed protein
gene	19267331	19268349	Vigun01g071100							1	Vigun01g071100	Vigun01g071100.1	Vigun01g071100.1.p	PF11820	PTHR33128 PTHR33128:SF10					AT5G40980	Protein of unknown function (DUF 3339)			LOC_Os01g69890	expressed protein
gene	19275917	19276528	Vigun01g071200							1	Vigun01g071200	Vigun01g071200.1	Vigun01g071200.1.p	PF11820	PTHR33128 PTHR33128:SF12
gene	19355275	19356081	Vigun01g071400							1	Vigun01g071400	Vigun01g071400.1	Vigun01g071400.1.p		PTHR36030 PTHR36030:SF1
gene	19494283	19494486	Vigun01g071501							1	Vigun01g071501	Vigun01g071501.1	Vigun01g071501.1.p
gene	19519562	19523082	Vigun01g071600							1	Vigun01g071600	Vigun01g071600.1	Vigun01g071600.1.p		PTHR35135 PTHR35135:SF1					AT5G14105				LOC_Os05g44160	expressed protein
gene	19563186	19567421	Vigun01g071700							1	Vigun01g071700	Vigun01g071700.1	Vigun01g071700.1.p	PF03110	PTHR31251 PTHR31251:SF20				GO:0003677 GO:0005634
gene	19722426	19725106	Vigun01g071800							1	Vigun01g071800	Vigun01g071800.1	Vigun01g071800.1.p	PF03106	PTHR31221 PTHR31221:SF25				GO:0003700 GO:0006355 GO:0043565					LOC_Os11g29870	WRKY72, expressed
gene	19852858	19866095	Vigun01g071900							1	Vigun01g071900	Vigun01g071900.1	Vigun01g071900.1.p	PF00005	PTHR24220 PTHR24220:SF511	EC:3.6.3.25			GO:0005524 GO:0016887	AT5G14100	non-intrinsic ABC protein 14	Cre16.g687550	similar to Cobalt ABC transporter	LOC_Os11g29850	ABC transporter, ATP-binding protein, putative, expressed
gene	19864128	19868402	Vigun01g072000							1	Vigun01g072000	Vigun01g072000.1	Vigun01g072000.1.p		PTHR34959					AT5G14090				LOC_Os11g29840	expressed protein
gene	19876193	19877053	Vigun01g072050							1	Vigun01g072050	Vigun01g072050.1	Vigun01g072050.1.p	PF06839		EC:4.2.99.18			GO:0008270	AT2G07505	zinc ion binding			LOC_Os11g32670	GRF zinc finger family protein, expressed
gene	19923481	19928630	Vigun01g072100							1	Vigun01g072100	Vigun01g072100.1	Vigun01g072100.1.p	PF08312	PTHR32093 PTHR32093:SF13			K13172		AT3G49601	(1 of 1) PTHR32093:SF13 - SERINE/ARGININE REPETITIVE MATRIX PROTEIN 2	Cre09.g409200	putative RNA-binding protein	LOC_Os04g51960	expressed protein
gene	19945089	19958977	Vigun01g072200							1	Vigun01g072200	Vigun01g072200.1	Vigun01g072200.1.p	PF09366	PTHR34131 PTHR34131:SF2					AT4G31115	Protein of unknown function (DUF1997)			LOC_Os08g41040	expressed protein
gene	19984437	19991575	Vigun01g072300							1	Vigun01g072300	Vigun01g072300.1	Vigun01g072300.1.p	PF03169	PTHR31645				GO:0055085	AT3G27020	YELLOW STRIPE like 6			LOC_Os04g32050	transposon protein, putative, unclassified, expressed
gene	20017934	20019276	Vigun01g072366							1	Vigun01g072366	Vigun01g072366.1	Vigun01g072366.1.p
gene	20085025	20086216	Vigun01g072432							1	Vigun01g072432	Vigun01g072432.1	Vigun01g072432.1.p
gene	20086308	20090031	Vigun01g072500							1	Vigun01g072500	Vigun01g072500.1	Vigun01g072500.1.p	PF03634	PTHR31072 PTHR31072:SF4					AT3G27010	TEOSINTE BRANCHED 1, cycloidea, PCF (TCP)-domain family protein 20			LOC_Os01g69980	TCP family transcription factor, putative, expressed
gene	20189664	20193739	Vigun01g072800							1	Vigun01g072800	Vigun01g072800.1	Vigun01g072800.1.p	PF01842	PTHR31096 PTHR31096:SF22	EC:2.7.7.59			GO:0008152 GO:0016597	AT3G01990	ACT domain repeat 6	Cre01.g012900	(1 of 2) 2.7.7.59 - [Protein-PII] uridylyltransferase / Uridylyl removing enzyme	LOC_Os04g32110	ACT domain containing protein, expressed
gene	20237955	20240487	Vigun01g072900							1	Vigun01g072900	Vigun01g072900.1	Vigun01g072900.1.p	PF01535 PF13041	PTHR24015 PTHR24015:SF351				GO:0005515	AT5G14080	Tetratricopeptide repeat (TPR)-like superfamily protein			LOC_Os03g56960	PPR repeat domain containing protein, putative, expressed
gene	20264257	20272538	Vigun01g073000							1	Vigun01g073000	Vigun01g073000.1	Vigun01g073000.1.p	PF02213	PTHR14445 PTHR14445:SF41			K18730	GO:0005515	AT1G27430	GYF domain-containing protein			LOC_Os01g69990	GYF domain containing protein, putative, expressed
gene	20312325	20329118	Vigun01g073100							1	Vigun01g073100	Vigun01g073100.1	Vigun01g073100.1.p	PF00022	PTHR11937 PTHR11937:SF37			K17260	GO:0005524 GO:0005856 GO:0005885 GO:0007015 GO:0034314	AT3G27000	actin related protein 2	Cre16.g687500	Actin-related protein	LOC_Os08g28190	actin, putative, expressed
gene	20347545	20349956	Vigun01g073200							1	Vigun01g073200	Vigun01g073200.1	Vigun01g073200.1.p	PF02458	PTHR31642 PTHR31642:SF10	EC:2.3.1.188		K15400	GO:0016747	AT5G41040	HXXXD-type acyl-transferase family protein			LOC_Os11g31090	transferase family protein, putative, expressed
gene	20362431	20364091	Vigun01g073300							1	Vigun01g073300	Vigun01g073300.1	Vigun01g073300.1.p	PF01190	PTHR31614 PTHR31614:SF3					AT3G26960	Pollen Ole e 1 allergen and extensin family protein
gene	20384365	20387084	Vigun01g073400							1	Vigun01g073400	Vigun01g073400.1	Vigun01g073400.1.p	PF03514	PTHR31636 PTHR31636:SF3									LOC_Os11g31100	gibberellin response modulator protein, putative, expressed
gene	20402061	20407234	Vigun01g073500							1	Vigun01g073500	Vigun01g073500.1	Vigun01g073500.1.p	PF13881	PTHR13169 PTHR13169:SF1				GO:0005515			Cre06.g260400	Ubiquitin-like Flagellar Associated Protein	LOC_Os04g32270	membrane-anchored ubiquitin-fold protein, putative, expressed
gene	20441446	20441826	Vigun01g073600							1	Vigun01g073600	Vigun01g073600.1	Vigun01g073600.1.p	PF00462	PTHR10168 PTHR10168:SF62	EC:1.8.1.9	KOG1752	K03676	GO:0009055 GO:0015035 GO:0045454	AT3G02000	Thioredoxin superfamily protein			LOC_Os02g30850	OsGrx_C8 - glutaredoxin subgroup III, expressed
gene	20483666	20503458	Vigun01g073700							1	Vigun01g073700	Vigun01g073700.1	Vigun01g073700.1.p	PF04818	PTHR12460 PTHR12460:SF6		KOG2669	K15559		AT3G26990	ENTH/VHS family protein			LOC_Os01g70060	protein of unknown function, DUF618 domain containing protein, expressed
gene	20511321	20513988	Vigun01g073800							1	Vigun01g073800	Vigun01g073800.1	Vigun01g073800.1.p	PF03081	PTHR12542 PTHR12542:SF31		KOG2344	K07195	GO:0000145 GO:0006887	AT5G13990	exocyst subunit exo70 family protein C2	Cre10.g421250	Component of the Exocyst Complex	LOC_Os11g06700	exo70 exocyst complex subunit, putative, expressed
gene	20513989	20520710	Vigun01g073900							1	Vigun01g073900	Vigun01g073900.1	Vigun01g073900.1.p		PTHR35736					AT3G26950				LOC_Os11g31110	expressed protein
gene	20522879	20523753	Vigun01g073950							1	Vigun01g073950	Vigun01g073950.1	Vigun01g073950.1.p
gene	20552711	20554703	Vigun01g074000							1	Vigun01g074000	Vigun01g074000.2	Vigun01g074000.2.p		PTHR27001 PTHR27001:SF56	EC:2.7.11.1
gene	20562655	20565639	Vigun01g074100							1	Vigun01g074100	Vigun01g074100.1	Vigun01g074100.1.p	PF01535 PF13041	PTHR24015 PTHR24015:SF320					AT1G77405	Pentatricopeptide repeat (PPR) superfamily protein			LOC_Os03g52620	expressed protein
gene	20580611	20587716	Vigun01g074200							1	Vigun01g074200	Vigun01g074200.1	Vigun01g074200.1.p	PF01529	PTHR22883 PTHR22883:SF80	EC:2.3.1.225	KOG1311	K16675	GO:0008270	AT3G26935	DHHC-type zinc finger family protein			LOC_Os09g33450	zinc finger DHHC domain-containing protein, putative, expressed
gene	20614251	20619189	Vigun01g074300							1	Vigun01g074300	Vigun01g074300.1	Vigun01g074300.1.p	PF00069	PTHR27001 PTHR27001:SF3	EC:2.7.11.1	KOG1187		GO:0004672 GO:0004713 GO:0005524 GO:0006468			Cre02.g087750	(1 of 55) PF00069//PF07714 - Protein kinase domain (Pkinase) // Protein tyrosine kinase (Pkinase_Tyr)
gene	20639698	20640572	Vigun01g074350							1	Vigun01g074350	Vigun01g074350.1	Vigun01g074350.1.p
gene	20673496	20676671	Vigun01g074400							1	Vigun01g074400	Vigun01g074400.1	Vigun01g074400.1.p	PF03009	PTHR22958 PTHR22958:SF10	EC:3.1.4.46	KOG2421		GO:0006629 GO:0008081	AT3G02040	senescence-related gene 3	Cre03.g203600	Glycerophosphoryl diester phosphodiesterase, probably a phospholipase C	LOC_Os02g31030	glycerophosphoryl diester phosphodiesterase family protein, putative, expressed
gene	20856663	20858169	Vigun01g074500							1	Vigun01g074500	Vigun01g074500.1	Vigun01g074500.1.p	PF02365	PTHR31719				GO:0003677 GO:0006355
gene	20864561	20865533	Vigun01g074550							1	Vigun01g074550	Vigun01g074550.1	Vigun01g074550.1.p
gene	20873740	20875675	Vigun01g074600							1	Vigun01g074600	Vigun01g074600.1	Vigun01g074600.1.p
gene	20970167	20978168	Vigun01g074700							1	Vigun01g074700	Vigun01g074700.1	Vigun01g074700.1.p		PTHR34119 PTHR34119:SF1									LOC_Os09g33510	hydroxyproline-rich glycoprotein family protein, putative, expressed
gene	20999452	21006958	Vigun01g074800							1	Vigun01g074800	Vigun01g074800.1	Vigun01g074800.1.p	PF13889 PF13915	PTHR13199 PTHR13199:SF14		KOG2306			AT3G26890	(1 of 2) PF13889 - Chromosome segregation during meiosis (Chromosome_seg)			LOC_Os09g33520	expressed protein
gene	21026232	21027082	Vigun01g074900							1	Vigun01g074900	Vigun01g074900.1	Vigun01g074900.1.p						GO:0003676 GO:0046872	AT5G14010	C2H2 and C2HC zinc fingers superfamily protein
gene	21031752	21044942	Vigun01g075000							1	Vigun01g075000	Vigun01g075000.1	Vigun01g075000.1.p	PF03982 PF12146	PTHR22753 PTHR22753:SF8	EC:2.3.1.20			GO:0016747	AT5G41130	Esterase/lipase/thioesterase family protein	Cre12.g521650	(1 of 3) PTHR22753//PTHR22753:SF1 - FAMILY NOT NAMED // TRANSMEMBRANE PROTEIN 68	LOC_Os09g33530	expressed protein
gene	21097405	21108287	Vigun01g075100							1	Vigun01g075100	Vigun01g075100.1	Vigun01g075100.1.p	PF03982 PF12146	PTHR22753 PTHR22753:SF8				GO:0016747	AT5G41130	Esterase/lipase/thioesterase family protein	Cre12.g521650	(1 of 3) PTHR22753//PTHR22753:SF1 - FAMILY NOT NAMED // TRANSMEMBRANE PROTEIN 68	LOC_Os09g33530	expressed protein
gene	21190993	21192845	Vigun01g075400							1	Vigun01g075400	Vigun01g075400.1	Vigun01g075400.1.p	PF04535	PTHR11615 PTHR11615:SF157					AT4G25040	Uncharacterised protein family (UPF0497)
gene	21238994	21241442	Vigun01g075500							1	Vigun01g075500	Vigun01g075500.1	Vigun01g075500.1.p		PTHR27001 PTHR27001:SF1	EC:2.7.10.1 EC:2.7.11.1
gene	21242172	21242776	Vigun01g075550							1	Vigun01g075550	Vigun01g075550.1	Vigun01g075550.1.p
gene	21248529	21251788	Vigun01g075600							1	Vigun01g075600	Vigun01g075600.1	Vigun01g075600.1.p	PF00931	PTHR23155 PTHR23155:SF563		KOG4658		GO:0043531					LOC_Os08g12740	disease resistance protein RGA3, putative, expressed
gene	21261555	21275051	Vigun01g075700							1	Vigun01g075700	Vigun01g075700.1	Vigun01g075700.1.p	PF03097	PTHR23032 PTHR23032:SF2					AT5G14020	Endosomal targeting BRO1-like domain-containing protein			LOC_Os11g31570	expressed protein
gene	21327269	21331440	Vigun01g075800							1	Vigun01g075800	Vigun01g075800.1	Vigun01g075800.1.p	PF06203	PTHR31717 PTHR31717:SF3				GO:0005515 GO:0005622 GO:0008270	AT1G28050	B-box type zinc finger protein with CCT domain	Cre12.g534100	CONSTANS-like protein	LOC_Os08g42440	CCT/B-box zinc finger protein, putative, expressed
gene	21339328	21339618	Vigun01g075900							1	Vigun01g075900	Vigun01g075900.1	Vigun01g075900.1.p						GO:0000166
gene	21352959	21355630	Vigun01g076000							1	Vigun01g076000	Vigun01g076000.1	Vigun01g076000.1.p	PF05753	PTHR12861 PTHR12861:SF4		KOG3317	K13250	GO:0005783 GO:0016021	AT5G14030	translocon-associated protein beta (TRAPB) family protein			LOC_Os01g01307	translocon-associated protein beta domain containing protein, expressed
gene	21362826	21365828	Vigun01g076200							1	Vigun01g076200	Vigun01g076200.2	Vigun01g076200.2.p	PF02721	PTHR23273 PTHR23273:SF8			K07466
gene	21373193	21374430	Vigun01g076250							1	Vigun01g076250	Vigun01g076250.1	Vigun01g076250.1.p	PF02362					GO:0003677
gene	21382327	21383891	Vigun01g076300							1	Vigun01g076300	Vigun01g076300.1	Vigun01g076300.1.p	PF02893	PTHR31969 PTHR31969:SF7					AT5G13200	GRAM domain family protein			LOC_Os12g29400	GRAM domain containing protein, expressed
gene	21438134	21441787	Vigun01g076400							1	Vigun01g076400	Vigun01g076400.1	Vigun01g076400.1.p		PTHR31568 PTHR31568:SF5
gene	21443406	21447140	Vigun01g076500							1	Vigun01g076500	Vigun01g076500.1	Vigun01g076500.1.p	PF12937	PTHR24006 PTHR24006:SF456		KOG1947		GO:0005515	AT3G26810	auxin signaling F-box 2			LOC_Os04g32460	OsFBL16 - F-box domain and LRR containing protein, expressed
gene	21487075	21489310	Vigun01g076700							1	Vigun01g076700	Vigun01g076700.1	Vigun01g076700.1.p		PTHR36899	EC:3.4.19.12 EC:3.4.22.69				AT1G12830	(1 of 1) PTHR15336:SF1 - F13K23.8 PROTEIN
gene	21500660	21501609	Vigun01g076750							1	Vigun01g076750	Vigun01g076750.1	Vigun01g076750.1.p
gene	21524043	21530263	Vigun01g076800							1	Vigun01g076800	Vigun01g076800.1	Vigun01g076800.1.p	PF02362	PTHR31140 PTHR31140:SF10				GO:0003677	AT3G26790	AP2/B3-like transcriptional factor family protein
gene	21559959	21561304	Vigun01g076850							1	Vigun01g076850	Vigun01g076850.1	Vigun01g076850.1.p
gene	21617037	21622198	Vigun01g076900							1	Vigun01g076900	Vigun01g076900.1	Vigun01g076900.1.p	PF02362	PTHR31140 PTHR31140:SF10				GO:0003677	AT3G26790	AP2/B3-like transcriptional factor family protein
gene	21662003	21663348	Vigun01g076950							1	Vigun01g076950	Vigun01g076950.1	Vigun01g076950.1.p
gene	21710594	21714842	Vigun01g077000							1	Vigun01g077000	Vigun01g077000.1	Vigun01g077000.1.p	PF02362	PTHR31140 PTHR31140:SF10				GO:0003677	AT3G26790	AP2/B3-like transcriptional factor family protein
gene	21714912	21715222	Vigun01g077066							1	Vigun01g077066	Vigun01g077066.1	Vigun01g077066.1.p
gene	21749138	21749621	Vigun01g077132							1	Vigun01g077132	Vigun01g077132.1	Vigun01g077132.1.p
gene	21775740	21781608	Vigun01g077200							1	Vigun01g077200	Vigun01g077200.1	Vigun01g077200.1.p	PF03223	PTHR10137		KOG2909	K02148	GO:0015078 GO:0015991 GO:0033180	AT1G12840	vacuolar ATP synthase subunit C (VATC) / V-ATPase C subunit / vacuolar proton pump C subunit (DET3)	Cre06.g250250	Vacuolar ATP synthase subunit C	LOC_Os05g51530	vacuolar ATP synthase subunit C, putative, expressed
gene	21825806	21829146	Vigun01g077300							1	Vigun01g077300	Vigun01g077300.1	Vigun01g077300.1.p	PF00153	PTHR24089 PTHR24089:SF269			K15102	GO:0005249 GO:0006813 GO:0016021 GO:0030955	AT5G14040	phosphate transporter 3;1	Cre03.g172300	Mitochondrial phosphate carrier protein	LOC_Os02g52860	phosphate carrier protein, mitochondrial precursor, putative, expressed
gene	21849602	21851840	Vigun01g077400							1	Vigun01g077400	Vigun01g077400.1	Vigun01g077400.1.p	PF07765	PTHR31631
gene	21850980	21854926	Vigun01g077500							1	Vigun01g077500	Vigun01g077500.1	Vigun01g077500.1.p	PF01535 PF13041 PF14432	PTHR24015 PTHR24015:SF478				GO:0005515	AT3G26782	Tetratricopeptide repeat (TPR)-like superfamily protein			LOC_Os07g20420	tetratricopeptide-like helical, putative, expressed
gene	21886181	21901206	Vigun01g077700							1	Vigun01g077700	Vigun01g077700.1	Vigun01g077700.1.p	PF01535 PF13041	PTHR24015 PTHR24015:SF302				GO:0005515	AT2G15630	Pentatricopeptide repeat (PPR) superfamily protein	Cre01.g050500	Translation factor for chloroplast petB RNA	LOC_Os04g40130	Rf1, mitochondrial precursor, putative, expressed
gene	21936076	21936978	Vigun01g077800							1	Vigun01g077800	Vigun01g077800.1	Vigun01g077800.1.p							AT1G12845
gene	21945415	21964244	Vigun01g077900							1	Vigun01g077900	Vigun01g077900.1	Vigun01g077900.1.p	PF02854 PF09088 PF09090	PTHR12412 PTHR12412:SF2			K12882	GO:0000339 GO:0003723 GO:0005488 GO:0005515 GO:0005846 GO:0016070 GO:0045292 GO:0051028	AT2G13540	ARM repeat superfamily protein			LOC_Os03g22570	MIF4G domain containing protein, putative, expressed
gene	21978519	21979675	Vigun01g077966							1	Vigun01g077966	Vigun01g077966.1	Vigun01g077966.1.p	PF02265	PTHR33146 PTHR33146:SF2	EC:3.1.30.1			GO:0003676 GO:0004519 GO:0006308 GO:0016788
gene	21981867	21983274	Vigun01g078032							1	Vigun01g078032	Vigun01g078032.1	Vigun01g078032.1.p
gene	22010468	22021187	Vigun01g078100							1	Vigun01g078100	Vigun01g078100.1	Vigun01g078100.1.p
gene	22021405	22023123	Vigun01g078200							1	Vigun01g078200	Vigun01g078200.1	Vigun01g078200.1.p	PF04819	PTHR16007 PTHR16007:SF14					AT1G49470	Family of unknown function (DUF716)	Cre06.g299350	Flagellar/basal body protein 15	LOC_Os08g36040	plant viral response family protein, putative, expressed
gene	22024603	22027265	Vigun01g078300							1	Vigun01g078300	Vigun01g078300.1	Vigun01g078300.1.p	PF01535 PF13041	PTHR24015 PTHR24015:SF302				GO:0005515	AT2G15630	Pentatricopeptide repeat (PPR) superfamily protein			LOC_Os04g40130	Rf1, mitochondrial precursor, putative, expressed
gene	22071422	22074427	Vigun01g078400							1	Vigun01g078400	Vigun01g078400.1	Vigun01g078400.1.p	PF13561	PTHR24322 PTHR24322:SF547	EC:1.1.1.288	KOG0725		GO:0008152 GO:0008667 GO:0016491 GO:0019290 GO:0055114	AT3G26760	NAD(P)-binding Rossmann-fold superfamily protein			LOC_Os11g32030	sex determination protein tasselseed-2, putative, expressed
gene	22095839	22098887	Vigun01g078500							1	Vigun01g078500	Vigun01g078500.1	Vigun01g078500.1.p	PF00010	PTHR31945 PTHR31945:SF13				GO:0046983	AT3G26744	basic helix-loop-helix (bHLH) DNA-binding superfamily protein			LOC_Os11g32100	inducer of CBF expression 1, putative, expressed
gene	22103712	22104767	Vigun01g078550							1	Vigun01g078550	Vigun01g078550.1	Vigun01g078550.1.p
gene	22132015	22133357	Vigun01g078600							1	Vigun01g078600	Vigun01g078600.1	Vigun01g078600.1.p	PF07207	PTHR36762 PTHR36762:SF2					AT3G26740	CCR-like			LOC_Os01g01340	light-induced protein 1-like, putative, expressed
gene	22133675	22142945	Vigun01g078700							1	Vigun01g078700	Vigun01g078700.1	Vigun01g078700.1.p	PF00777	PTHR13713 PTHR13713:SF31	EC:2.4.99.8	KOG2692		GO:0006486 GO:0008373	AT1G08660	MALE GAMETOPHYTE DEFECTIVE 2			LOC_Os11g36420	sialyltransferase family domain containing protein, expressed
gene	22152224	22160798	Vigun01g078800							1	Vigun01g078800	Vigun01g078800.1	Vigun01g078800.1.p	PF00097	PTHR12983 PTHR12983:SF9				GO:0005515 GO:0008270 GO:0046872	AT3G26730	RING/U-box superfamily protein	Cre03.g144687		LOC_Os02g31150	zinc finger, C3HC4 type domain containing protein, expressed
gene	22162237	22197291	Vigun01g078900							1	Vigun01g078900	Vigun01g078900.1	Vigun01g078900.1.p	PF01074 PF07748 PF09261	PTHR11607 PTHR11607:SF36	EC:3.2.1.24		K01191	GO:0003824 GO:0004553 GO:0004559 GO:0005975 GO:0006013 GO:0008270 GO:0015923 GO:0030246	AT5G13980	Glycosyl hydrolase family 38 protein			LOC_Os11g32260	lysosomal alpha-mannosidase precursor, putative, expressed
gene	22222189	22223504	Vigun01g078925							1	Vigun01g078925	Vigun01g078925.1	Vigun01g078925.1.p
gene	22248141	22248923	Vigun01g078950							1	Vigun01g078950	Vigun01g078950.1	Vigun01g078950.1.p	PF03101	PTHR31669 PTHR31669:SF25				GO:0005319 GO:0006355 GO:0006869
gene	22267855	22270071	Vigun01g078975							1	Vigun01g078975	Vigun01g078975.1	Vigun01g078975.1.p	PF01503	PTHR21256 PTHR21256:SF3	EC:3.5.4.19 EC:3.6.1.31			GO:0000105 GO:0004636
gene	22316389	22347117	Vigun01g079000							1	Vigun01g079000	Vigun01g079000.1	Vigun01g079000.1.p	PF01074 PF07748 PF09261	PTHR11607 PTHR11607:SF29	EC:3.2.1.24		K01191	GO:0003824 GO:0004553 GO:0004559 GO:0005975 GO:0006013 GO:0008270 GO:0015923 GO:0030246	AT3G26720	Glycosyl hydrolase family 38 protein
gene	22377794	22380574	Vigun01g079100							1	Vigun01g079100	Vigun01g079100.1	Vigun01g079100.1.p	PF15264	PTHR13445					AT5G13970	(1 of 2) PTHR13445:SF3 - PROTEIN TSSC4			LOC_Os04g32580	expressed protein
gene	22388428	22400726	Vigun01g079200							1	Vigun01g079200	Vigun01g079200.1	Vigun01g079200.1.p	PF00856 PF02182 PF05033	PTHR22884 PTHR22884:SF352	EC:2.1.1.43	KOG1082	K11420	GO:0005515 GO:0005634 GO:0008270 GO:0016571 GO:0018024 GO:0034968 GO:0042393	AT5G13960	SU(VAR)3-9 homolog 4	Cre02.g089200	Histone-lysine N-methyltransferase	LOC_Os01g70220	histone-lysine N-methyltransferase, putative, expressed
gene	22420458	22421424	Vigun01g079250							1	Vigun01g079250	Vigun01g079250.1	Vigun01g079250.1.p		PTHR37380 PTHR37380:SF2									LOC_Os05g29870	basic salivary proline-rich protein 3 precursor, putative, expressed
gene	22445980	22447586	Vigun01g079300							1	Vigun01g079300	Vigun01g079300.1	Vigun01g079300.1.p	PF04819	PTHR16007 PTHR16007:SF9					AT3G01360	Family of unknown function (DUF716)			LOC_Os06g13160	viral-response family protein, expressed
gene	22470509	22474068	Vigun01g079400							1	Vigun01g079400	Vigun01g079400.1	Vigun01g079400.1.p	PF00847	PTHR31190 PTHR31190:SF1				GO:0003677 GO:0003700 GO:0006355
gene	22496031	22497318	Vigun01g079450							1	Vigun01g079450	Vigun01g079450.1	Vigun01g079450.1.p
gene	22499710	22501513	Vigun01g079500							1	Vigun01g079500	Vigun01g079500.1	Vigun01g079500.1.p
gene	22502934	22505793	Vigun01g079600							1	Vigun01g079600	Vigun01g079600.1	Vigun01g079600.1.p	PF00355 PF02921	PTHR10134 PTHR10134:SF1	EC:1.10.2.2	KOG1671	K00411	GO:0008121 GO:0016020 GO:0016491 GO:0016679 GO:0051537 GO:0055114	AT5G13440	Ubiquinol-cytochrome C reductase iron-sulfur subunit	Cre01.g051900	Rieske iron-sulfur protein of mitochondrial ubiquinol-cytochrome c reductase	LOC_Os02g32120	cytochrome b-c1 complex subunit Rieske, mitochondrial precursor, putative, expressed
gene	22516734	22517840	Vigun01g079700							1	Vigun01g079700	Vigun01g079700.1	Vigun01g079700.1.p
gene	22526289	22527587	Vigun01g079750							1	Vigun01g079750	Vigun01g079750.1	Vigun01g079750.1.p
gene	22542911	22544726	Vigun01g079800							1	Vigun01g079800	Vigun01g079800.1	Vigun01g079800.1.p	PF00201	PTHR11926 PTHR11926:SF224	EC:2.4.1.271	KOG1192		GO:0008152 GO:0016758	AT4G15550	indole-3-acetate beta-D-glucosyltransferase			LOC_Os06g39330	UDP-glucoronosyl and UDP-glucosyl transferase domain containing protein, expressed
gene	22546099	22546479	Vigun01g079901							1	Vigun01g079901	Vigun01g079901.1	Vigun01g079901.1.p
gene	22559996	22565457	Vigun01g080000							1	Vigun01g080000	Vigun01g080000.1	Vigun01g080000.1.p	PF00724	PTHR22893 PTHR22893:SF44	EC:1.3.1.42	KOG0134	K05894	GO:0003824 GO:0010181 GO:0016491 GO:0055114			Cre03.g210513	(1 of 2) K05894 - 12-oxophytodienoic acid reductase (OPR)	LOC_Os06g11240	12-oxophytodienoate reductase, putative, expressed
gene	22572229	22574219	Vigun01g080100							1	Vigun01g080100	Vigun01g080100.1	Vigun01g080100.1.p	PF03650	PTHR14154 PTHR14154:SF19		KOG1590		GO:0005743 GO:0006850
gene	22579425	22580221	Vigun01g080200							1	Vigun01g080200	Vigun01g080200.1	Vigun01g080200.1.p		PTHR33177
gene	22592486	22603499	Vigun01g080300							1	Vigun01g080300	Vigun01g080300.1	Vigun01g080300.1.p	PF12576	PTHR33645 PTHR33645:SF3					AT3G19340	Protein of unknown function (DUF3754)	Cre07.g318350	Conserved in the Green Lineage	LOC_Os12g29550	expressed protein
gene	22607424	22607963	Vigun01g080400							1	Vigun01g080400	Vigun01g080400.1	Vigun01g080400.1.p	PF05938	PTHR31232 PTHR31232:SF5					AT4G16195	Plant self-incompatibility protein S1 family
gene	22642106	22646812	Vigun01g080500							1	Vigun01g080500	Vigun01g080500.1	Vigun01g080500.1.p	PF00069 PF00560 PF08263	PTHR27000 PTHR27000:SF190	EC:2.7.11.1	KOG1187		GO:0004672 GO:0004713 GO:0005515 GO:0005524 GO:0006468			Cre12.g502901	(1 of 6) PF08263 - Leucine rich repeat N-terminal domain (LRRNT_2)
gene	22680966	22682995	Vigun01g080600							1	Vigun01g080600	Vigun01g080600.1	Vigun01g080600.1.p	PF05055	PTHR31113 PTHR31113:SF5				GO:0003677	AT3G19330	Protein of unknown function (DUF677)
gene	22686728	22689836	Vigun01g080700							1	Vigun01g080700	Vigun01g080700.1	Vigun01g080700.1.p	PF07714	PTHR27003 PTHR27003:SF68	EC:2.7.11.1	KOG1187		GO:0004672 GO:0004713 GO:0005524 GO:0006468	AT3G26700	Protein kinase superfamily protein	Cre02.g110850	(1 of 3) K04427 - mitogen-activated protein kinase kinase kinase 7 (MAP3K7, TAK1)	LOC_Os01g70410	protein kinase, putative, expressed
gene	22690381	22691229	Vigun01g080750							1	Vigun01g080750	Vigun01g080750.1	Vigun01g080750.1.p						GO:0004180 GO:0006508
gene	22709954	22712335	Vigun01g080800							1	Vigun01g080800	Vigun01g080800.1	Vigun01g080800.1.p	PF00195 PF08541	PTHR11877 PTHR11877:SF27	EC:2.3.1.74		K00660	GO:0003824 GO:0008152 GO:0008610 GO:0009058 GO:0016747	AT5G13930	Chalcone and stilbene synthase family protein			LOC_Os11g32650	chalcone synthase, putative, expressed
gene	22774180	22781957	Vigun01g080900							1	Vigun01g080900	Vigun01g080900.2	Vigun01g080900.2.p	PF01502 PF01503	PTHR21256 PTHR21256:SF3	EC:3.5.4.19 EC:3.6.1.31		K11755	GO:0000105 GO:0004635 GO:0004636	AT1G31860	histidine biosynthesis bifunctional protein (HISIE)	Cre13.g576650	Bifunctional phosphoribosyl-AMP cyclohydrolase/phosphoribosyl-ATP pyrophosphatase	LOC_Os01g16940	MazG nucleotide pyrophosphohydrolase domain containing protein, expressed
gene	22799498	22802554	Vigun01g081000							1	Vigun01g081000	Vigun01g081000.1	Vigun01g081000.1.p	PF11145	PTHR33389 PTHR33389:SF1									LOC_Os05g48370	expressed protein
gene	22831129	22833884	Vigun01g081100							1	Vigun01g081100	Vigun01g081100.1	Vigun01g081100.1.p	PF06839	PTHR33680	EC:5.99.1.2			GO:0003676 GO:0008270	AT5G13920	GRF zinc finger / Zinc knuckle protein
gene	22868233	22871930	Vigun01g081200							1	Vigun01g081200	Vigun01g081200.1	Vigun01g081200.1.p	PF00153 PF13499 PF13833	PTHR24089 PTHR24089:SF400			K14684	GO:0005509 GO:0055085			Cre10.g439050	Mitochondrial substrate carrier protein
gene	22878663	22880019	Vigun01g081300							1	Vigun01g081300	Vigun01g081300.1	Vigun01g081300.1.p	PF01667	PTHR11594		KOG1779	K02978	GO:0003735 GO:0005622 GO:0005840 GO:0006412	AT3G61110	ribosomal protein S27	Cre12.g529400	Cytosolic 80S ribosomal protein S27, isoform A	LOC_Os04g27860	40S ribosomal protein S27, putative, expressed
gene	22904077	22904513	Vigun01g081350							1	Vigun01g081350	Vigun01g081350.1	Vigun01g081350.1.p											LOC_Os03g36110	expressed protein
gene	23024432	23029135	Vigun01g081400							1	Vigun01g081400	Vigun01g081400.1	Vigun01g081400.1.p	PF00293	PTHR12629 PTHR12629:SF11		KOG2839	K07766	GO:0016787	AT1G12880	nudix hydrolase homolog 12	Cre02.g106500	Inositol-phosphate phosphatase	LOC_Os02g32060	hydrolase, NUDIX family, domain containing protein, expressed
gene	23047097	23048314	Vigun01g081500							1	Vigun01g081500	Vigun01g081500.1	Vigun01g081500.1.p	PF00847	PTHR31677 PTHR31677:SF5			K09286	GO:0003677 GO:0003700 GO:0006355	AT5G13910	Integrase-type DNA-binding superfamily protein			LOC_Os04g32790	AP2 domain containing protein, expressed
gene	23154553	23160089	Vigun01g081600							1	Vigun01g081600	Vigun01g081600.1	Vigun01g081600.1.p	PF02705	PTHR30540 PTHR30540:SF9			K03549	GO:0015079 GO:0016020 GO:0071805	AT3G02050	K+ uptake transporter 3	Cre17.g714200	Potassium ion uptake transporter	LOC_Os07g47350	potassium transporter, putative, expressed
gene	23182222	23199629	Vigun01g081700							1	Vigun01g081700	Vigun01g081700.1	Vigun01g081700.1.p	PF00270 PF00271 PF02559 PF03461	PTHR14025 PTHR14025:SF21	EC:3.6.4.12	KOG0344		GO:0003676 GO:0005524 GO:0006281	AT3G02060	DEAD/DEAH box helicase, putative			LOC_Os11g32880	DEAD-box ATP-dependent RNA helicase, putative, expressed
gene	23208395	23211065	Vigun01g081800							1	Vigun01g081800	Vigun01g081800.1	Vigun01g081800.1.p	PF05739 PF14523	PTHR19957 PTHR19957:SF138		KOG0811	K08488	GO:0005515 GO:0016020 GO:0016192			Cre01.g010700	Endosomal Qa-SNARE protein, Syntaxin7/Syx7/Pep12/Syp2-family (Qa.III.b)
gene	23242337	23243726	Vigun01g081900							1	Vigun01g081900	Vigun01g081900.1	Vigun01g081900.1.p	PF04819	PTHR16007 PTHR16007:SF13					AT5G13890	Family of unknown function (DUF716)			LOC_Os11g32950	expressed protein
gene	23253862	23258106	Vigun01g082000							1	Vigun01g082000	Vigun01g082000.1	Vigun01g082000.1.p	PF07522	PTHR23240		KOG1361	K15340		AT3G26680	DNA repair metallo-beta-lactamase family protein	Cre12.g513254	(1 of 2) K15340 - DNA cross-link repair 1A protein (DCLRE1A, SNM1A, PSO2)	LOC_Os04g32930	DNA cross-link repair 1A protein, putative, expressed
gene	23274350	23275880	Vigun01g082100							1	Vigun01g082100	Vigun01g082100.1	Vigun01g082100.1.p		PTHR33177
gene	23287596	23291434	Vigun01g082200							1	Vigun01g082200	Vigun01g082200.1	Vigun01g082200.1.p	PF02721 PF08646	PTHR23273 PTHR23273:SF8
gene	23312291	23313489	Vigun01g082300							1	Vigun01g082300	Vigun01g082300.1	Vigun01g082300.1.p	PF00168	PTHR32246 PTHR32246:SF28				GO:0005515
gene	23317149	23318195	Vigun01g082400							1	Vigun01g082400	Vigun01g082400.1	Vigun01g082400.1.p	PF05553	PTHR33265 PTHR33265:SF6				GO:0046872					LOC_Os01g70500	expressed protein
gene	23334692	23337181	Vigun01g082501							1	Vigun01g082501	Vigun01g082501.1	Vigun01g082501.1.p	PF02721	PTHR23273 PTHR23273:SF8									LOC_Os12g35400	retrotransposon protein, putative, unclassified, expressed
gene	23352413	23354066	Vigun01g082600							1	Vigun01g082600	Vigun01g082600.1	Vigun01g082600.1.p	PF05553	PTHR33450 PTHR33450:SF5					AT5G47920	(1 of 2) PTHR33450:SF5 - EMB			LOC_Os04g31350	expressed protein
gene	23384020	23385612	Vigun01g082700							1	Vigun01g082700	Vigun01g082700.1	Vigun01g082700.1.p	PF00722 PF06955	PTHR31062 PTHR31062:SF15	EC:2.4.1.207		K08235	GO:0004553 GO:0005618 GO:0005975 GO:0006073 GO:0010411 GO:0016762 GO:0042546 GO:0048046	AT5G13870	xyloglucan endotransglucosylase/hydrolase 5			LOC_Os11g33270	glycosyl hydrolases family 16, putative, expressed
gene	23389301	23391117	Vigun01g082800							1	Vigun01g082800	Vigun01g082800.1	Vigun01g082800.1.p	PF00722 PF06955	PTHR31062 PTHR31062:SF15	EC:2.4.1.207		K08235	GO:0004553 GO:0005618 GO:0005975 GO:0006073 GO:0010411 GO:0016762 GO:0042546 GO:0048046	AT5G13870	xyloglucan endotransglucosylase/hydrolase 5			LOC_Os11g33270	glycosyl hydrolases family 16, putative, expressed
gene	23445633	23448213	Vigun01g082900							1	Vigun01g082900	Vigun01g082900.1	Vigun01g082900.1.p	PF00044 PF02800	PTHR10836 PTHR10836:SF49	EC:1.2.1.12 EC:1.2.1.13	KOG0657	K05298	GO:0006006 GO:0016620 GO:0050661 GO:0051287 GO:0055114	AT3G26650	glyceraldehyde 3-phosphate dehydrogenase A subunit	Cre01.g010900	Glyceraldehyde-3-Phosphate Dehydrogenase	LOC_Os04g38600	glyceraldehyde-3-phosphate dehydrogenase, putative, expressed
gene	23499272	23500780	Vigun01g083000							1	Vigun01g083000	Vigun01g083000.1	Vigun01g083000.1.p	PF00400	PTHR19919			K11805	GO:0005515	AT1G12910	Transducin/WD40 repeat-like superfamily protein	Cre16.g674000	WD-4 repeat family protein	LOC_Os02g32430	WD domain, G-beta repeat domain containing protein, expressed
gene	23537430	23539624	Vigun01g083100							1	Vigun01g083100	Vigun01g083100.1	Vigun01g083100.1.p	PF01535 PF13041 PF13812	PTHR24015 PTHR24015:SF766				GO:0005515	AT3G26630	Tetratricopeptide repeat (TPR)-like superfamily protein
gene	23578215	23586308	Vigun01g083200							1	Vigun01g083200	Vigun01g083200.1	Vigun01g083200.1.p	PF00501 PF13193 PF16177	PTHR24095 PTHR24095:SF178	EC:6.2.1.1		K01895	GO:0003824 GO:0003987 GO:0008152 GO:0016208 GO:0019427	AT5G36880	acetyl-CoA synthetase	Cre01.g055408	(1 of 3) K01895 - acetyl-CoA synthetase (ACSS, acs)	LOC_Os02g32490	AMP-binding enzyme, putative, expressed
gene	23611414	23614940	Vigun01g083400							1	Vigun01g083400	Vigun01g083400.2	Vigun01g083400.2.p	PF08263 PF13855	PTHR27004 PTHR27004:SF25		KOG0472		GO:0005515			Cre02.g115508	(1 of 15) PTHR23155 - LEUCINE-RICH REPEAT-CONTAINING PROTEIN
gene	23624303	23627258	Vigun01g083500							1	Vigun01g083500	Vigun01g083500.1	Vigun01g083500.1.p	PF03463 PF03464 PF03465	PTHR10113 PTHR10113:SF8			K03265	GO:0005737 GO:0006415 GO:0016149	AT3G26618	eukaryotic release factor 1-3	Cre13.g587050	Eukaryotic release factor	LOC_Os03g49580	eukaryotic peptide chain release factor subunit 1-1, putative, expressed
gene	23663248	23680414	Vigun01g083600							1	Vigun01g083600	Vigun01g083600.1	Vigun01g083600.1.p	PF08389	PTHR12363 PTHR12363:SF27		KOG2081	K15436	GO:0005488	AT1G12930	ARM repeat superfamily protein			LOC_Os11g34120	exportin 1, putative, expressed
gene	23701039	23705362	Vigun01g083650							1	Vigun01g083650	Vigun01g083650.1	Vigun01g083650.1.p
gene	23708776	23710901	Vigun01g083700							1	Vigun01g083700	Vigun01g083700.1	Vigun01g083700.1.p	PF02458	PTHR31642 PTHR31642:SF40	EC:2.3.1.188			GO:0016747	AT1G65450	HXXXD-type acyl-transferase family protein
gene	23754556	23756516	Vigun01g083800							1	Vigun01g083800	Vigun01g083800.1	Vigun01g083800.1.p	PF02458	PTHR31642 PTHR31642:SF40	EC:2.3.1.188			GO:0016747
gene	23841489	23844362	Vigun01g084000							1	Vigun01g084000	Vigun01g084000.1	Vigun01g084000.1.p	PF01161	PTHR11362 PTHR11362:SF9		KOG3346	K16223	GO:0008429 GO:0009909 GO:0048573	AT1G65480	PEBP (phosphatidylethanolamine-binding protein) family protein			LOC_Os06g06320	osFTL2 FT-Like2 homologous to Flowering Locus T gene; contains Pfam profile PF01161: Phosphatidylethanolamine-binding protein, expressed
gene	23859819	23863494	Vigun01g084100							1	Vigun01g084100	Vigun01g084100.1	Vigun01g084100.1.p	PF01956	PTHR20917		KOG3312		GO:0016020	AT3G12030	Protein of unknown function DUF106, transmembrane	Cre03.g182900	(1 of 1) PTHR20917 - PNAS-RELATED	LOC_Os03g51160	fb27, putative, expressed
gene	23880523	23884366	Vigun01g084200							1	Vigun01g084200	Vigun01g084200.1	Vigun01g084200.1.p	PF00230	PTHR19139 PTHR19139:SF75		KOG0223	K09875	GO:0005215 GO:0006810 GO:0016020	AT3G04090	small and basic intrinsic protein 1A	Cre01.g038800	Major intrinsic protein superfamily	LOC_Os01g08660	aquaporin protein, putative, expressed
gene	23890341	23899756	Vigun01g084300							1	Vigun01g084300	Vigun01g084300.1	Vigun01g084300.1.p	PF01150	PTHR11782 PTHR11782:SF50	EC:3.6.1.5	KOG1385	K14641	GO:0016787	AT3G04080	apyrase 1	Cre06.g273500	Apyrase ortholog	LOC_Os03g21120	nucleoside-triphosphatase, putative, expressed
gene	23914559	23916601	Vigun01g084400							1	Vigun01g084400	Vigun01g084400.1	Vigun01g084400.1.p	PF01535 PF13041	PTHR24015 PTHR24015:SF227				GO:0005515	AT5G15010	Tetratricopeptide repeat (TPR)-like superfamily protein	Cre10.g437150	PPR-Cyclin protein	LOC_Os01g60010	PPR repeat domain containing protein, putative, expressed
gene	23916602	23920483	Vigun01g084475							1	Vigun01g084475	Vigun01g084475.1	Vigun01g084475.1.p
gene	23945489	23947941	Vigun01g084550							1	Vigun01g084550	Vigun01g084550.1	Vigun01g084550.1.p	PF01150	PTHR11782 PTHR11782:SF50	EC:3.6.1.15			GO:0016787
gene	23948511	23949679	Vigun01g084625							1	Vigun01g084625	Vigun01g084625.1	Vigun01g084625.1.p	PF01150	PTHR11782 PTHR11782:SF50	EC:3.6.1.5			GO:0016787
gene	23976385	23980445	Vigun01g084700							1	Vigun01g084700	Vigun01g084700.1	Vigun01g084700.1.p	PF01150	PTHR11782 PTHR11782:SF50	EC:3.6.1.5	KOG1385	K14641	GO:0016787			Cre06.g273500	Apyrase ortholog
gene	23981296	23984771	Vigun01g084800							1	Vigun01g084800	Vigun01g084800.1	Vigun01g084800.1.p	PF01150	PTHR11782 PTHR11782:SF50	EC:3.6.1.5	KOG1385	K14641	GO:0016787			Cre06.g273500	Apyrase ortholog
gene	23995964	23999428	Vigun01g084866							1	Vigun01g084866	Vigun01g084866.1	Vigun01g084866.1.p		PTHR10457 PTHR10457:SF12	EC:2.7.1.46
gene	24002562	24004404	Vigun01g084932							1	Vigun01g084932	Vigun01g084932.1	Vigun01g084932.1.p		PTHR12320 PTHR12320:SF16	EC:3.1.3.16			GO:0003824
gene	24039864	24041935	Vigun01g085000							1	Vigun01g085000	Vigun01g085000.1	Vigun01g085000.1.p	PF02365	PTHR31719 PTHR31719:SF32				GO:0003677 GO:0006355	AT3G04070	NAC domain containing protein 47			LOC_Os12g03040	no apical meristem protein, putative, expressed
gene	24067515	24070029	Vigun01g085200							1	Vigun01g085200	Vigun01g085200.1	Vigun01g085200.1.p	PF14200	PTHR31257 PTHR31257:SF2					AT2G39050	hydroxyproline-rich glycoprotein family protein			LOC_Os01g01450	stress responsive protein, putative, expressed
gene	24082341	24084811	Vigun01g085300							1	Vigun01g085300	Vigun01g085300.1	Vigun01g085300.1.p	PF14200	PTHR31257 PTHR31257:SF2					AT2G39050	hydroxyproline-rich glycoprotein family protein			LOC_Os01g01450	stress responsive protein, putative, expressed
gene	24102857	24105132	Vigun01g085400							1	Vigun01g085400	Vigun01g085400.1	Vigun01g085400.1.p	PF02365	PTHR31744 PTHR31744:SF10				GO:0003677 GO:0006355	AT5G18270	Arabidopsis NAC domain containing protein 87			LOC_Os07g48550	no apical meristem protein, putative, expressed
gene	24125870	24132847	Vigun01g085500							1	Vigun01g085500	Vigun01g085500.1	Vigun01g085500.1.p	PF00076	PTHR16105 PTHR16105:SF0			K13157	GO:0000166 GO:0003676	AT1G09230	RNA-binding (RRM/RBD/RNP motifs) family protein			LOC_Os03g21020	RNA recognition motif containing protein, putative, expressed
gene	24150168	24151130	Vigun01g085601							1	Vigun01g085601	Vigun01g085601.1	Vigun01g085601.1.p	PF00076	PTHR16105 PTHR16105:SF0				GO:0000166 GO:0003676
gene	24191351	24193454	Vigun01g085700							1	Vigun01g085700	Vigun01g085700.1	Vigun01g085700.1.p	PF00085	PTHR10438 PTHR10438:SF245	EC:1.6.5.4	KOG0907		GO:0006662 GO:0015035 GO:0045454	AT1G08570	atypical CYS HIS rich thioredoxin 4			LOC_Os03g21000	thioredoxin, putative, expressed
gene	24202342	24215611	Vigun01g085800							1	Vigun01g085800	Vigun01g085800.1	Vigun01g085800.1.p	PF04065 PF04153	PTHR23326 PTHR23326:SF1		KOG2150	K12580	GO:0005634 GO:0006355	AT5G18230	transcription regulator NOT2/NOT3/NOT5 family protein	Cre04.g227350	Putative NOT-complex component	LOC_Os03g44900	CCR4-NOT transcription factor, putative, expressed
gene	24235081	24239154	Vigun01g085900							1	Vigun01g085900	Vigun01g085900.1	Vigun01g085900.1.p	PF00332 PF07983	PTHR32227 PTHR32227:SF95	EC:3.2.1.39			GO:0004553 GO:0005975	AT1G64760	O-Glycosyl hydrolases family 17 protein			LOC_Os03g57880	glucan endo-1,3-beta-glucosidase precursor, putative, expressed
gene	24249061	24251015	Vigun01g086000							1	Vigun01g086000	Vigun01g086000.1	Vigun01g086000.1.p	PF00320	PTHR10071 PTHR10071:SF161				GO:0003700 GO:0006355 GO:0008270 GO:0043565
gene	24256627	24263981	Vigun01g086100							1	Vigun01g086100	Vigun01g086100.1	Vigun01g086100.1.p	PF01844	PTHR33877 PTHR33877:SF2				GO:0003676 GO:0004519	AT2G23840	HNH endonuclease	Cre04.g217903	(1 of 4) PF01844 - HNH endonuclease (HNH)	LOC_Os07g07480	HNH endonuclease domain-containing protein, putative, expressed
gene	24280265	24282748	Vigun01g086200							1	Vigun01g086200	Vigun01g086200.1	Vigun01g086200.1.p	PF08659	PTHR24322 PTHR24322:SF429		KOG0725	K00059	GO:0008152 GO:0008667 GO:0016491 GO:0019290 GO:0055114	AT3G03980	NAD(P)-binding Rossmann-fold superfamily protein			LOC_Os07g07450	versicolorin reductase, putative, expressed
gene	24323637	24330005	Vigun01g086300							1	Vigun01g086300	Vigun01g086300.1	Vigun01g086300.1.p	PF12998	PTHR10333		KOG1973	K11346	GO:0005515 GO:0005634 GO:0008270 GO:0016568	AT1G54390	PHD finger protein-related			LOC_Os03g53700	PHD-finger domain containing protein, putative, expressed
gene	24346107	24349076	Vigun01g086400							1	Vigun01g086400	Vigun01g086400.1	Vigun01g086400.1.p		PTHR12794 PTHR12794:SF2				GO:0000387 GO:0000398 GO:0005488 GO:0005681	AT1G54385	ARM repeat superfamily protein			LOC_Os11g37100	expressed protein
gene	24371020	24373325	Vigun01g086500							1	Vigun01g086500	Vigun01g086500.1	Vigun01g086500.1.p		PTHR11122 PTHR11122:SF18		KOG1594		GO:0003824 GO:0005975 GO:0030246	AT1G64770	NDH-dependent cyclic electron flow 1			LOC_Os03g06230	galactose mutarotase-like, putative, expressed
gene	24374207	24378525	Vigun01g086600							1	Vigun01g086600	Vigun01g086600.1	Vigun01g086600.1.p	PF04146	PTHR12357 PTHR12357:SF31		KOG1901
gene	24403921	24411363	Vigun01g086700							1	Vigun01g086700	Vigun01g086700.1	Vigun01g086700.1.p	PF00069	PTHR11909 PTHR11909:SF131	EC:2.7.11.1	KOG1164		GO:0004672 GO:0005524 GO:0006468	AT3G03940	Protein kinase family protein	Cre16.g666200	MUT9 related kinase, serine/threonine protein kinase	LOC_Os01g56580	CK1_CaseinKinase_1a.3 - CK1 includes the casein kinase 1 kinases, expressed
gene	24434470	24436830	Vigun01g086800							1	Vigun01g086800	Vigun01g086800.1	Vigun01g086800.1.p	PF04410	PTHR23237			K11128	GO:0001522 GO:0031429 GO:0042254	AT3G03920	H/ACA ribonucleoprotein complex, subunit Gar1/Naf1 protein	Cre13.g567850	(1 of 1) K11128 - H/ACA ribonucleoprotein complex subunit 1 (GAR1, NOLA1)	LOC_Os11g37080	h/ACA ribonucleoprotein complex subunit 1-like protein 1, putative, expressed
gene	24457589	24464640	Vigun01g086900							1	Vigun01g086900	Vigun01g086900.1	Vigun01g086900.1.p	PF00208 PF02812	PTHR11606 PTHR11606:SF12	EC:1.4.1.2		K00261	GO:0006520 GO:0016491 GO:0016639 GO:0055114	AT5G18170	glutamate dehydrogenase 1	Cre05.g232150	Glutamate dehydrogenase	LOC_Os03g58040	glutamate dehydrogenase protein, putative, expressed
gene	24480785	24484573	Vigun01g087000							1	Vigun01g087000	Vigun01g087000.1	Vigun01g087000.1.p	PF10273	PTHR21250 PTHR21250:SF1		KOG4032	K14800		AT5G27990	Pre-rRNA-processing protein TSR2, conserved region	Cre10.g426250	(1 of 1) K14800 - pre-rRNA-processing protein TSR2 (TSR2)	LOC_Os08g39820	pre-rRNA-processing protein TSR2, putative, expressed
gene	24519087	24519425	Vigun01g087100							1	Vigun01g087100	Vigun01g087100.1	Vigun01g087100.1.p		PTHR34132 PTHR34132:SF1					AT5G18150	Methyltransferase-related protein
gene	24519640	24526737	Vigun01g087200							1	Vigun01g087200	Vigun01g087200.1	Vigun01g087200.1.p	PF00226	PTHR24078 PTHR24078:SF190					AT5G18140	Chaperone DnaJ-domain superfamily protein
gene	24544900	24550408	Vigun01g087300							1	Vigun01g087300	Vigun01g087300.1	Vigun01g087300.1.p	PF13671	PTHR11055 PTHR11055:SF22	EC:2.7.1.25	KOG0635	K00860	GO:0000103 GO:0004020 GO:0005524	AT3G03900	adenosine-5'-phosphosulfate (APS) kinase 3	Cre16.g677500	Adenosine 5'-phosphosulfate kinase	LOC_Os07g38560	adenylyl-sulfate kinase, putative, expressed
gene	24555314	24555502	Vigun01g087400							1	Vigun01g087400	Vigun01g087400.3	Vigun01g087400.3.p		PTHR35104
gene	24561804	24562313	Vigun01g087450							1	Vigun01g087450	Vigun01g087450.1	Vigun01g087450.1.p	PF06839		EC:5.99.1.2			GO:0008270	AT2G07505	zinc ion binding			LOC_Os01g74380	hypothetical protein
gene	24570493	24575627	Vigun01g087500							1	Vigun01g087500	Vigun01g087500.1	Vigun01g087500.1.p	PF10615 PF13883	PTHR13343 PTHR13343:SF4		KOG3374		GO:0010181 GO:0016491 GO:0055114	AT3G03890	FMN binding	Cre02.g098250	Pyridoxamine 5'-phosphate oxidase-like protein
gene	24577574	24579973	Vigun01g087600							1	Vigun01g087600	Vigun01g087600.1	Vigun01g087600.1.p	PF07797	PTHR33130 PTHR33130:SF4					AT1G55340	Protein of unknown function (DUF1639)			LOC_Os03g59250	expressed protein
gene	24594483	24595385	Vigun01g087700							1	Vigun01g087700	Vigun01g087700.1	Vigun01g087700.1.p						GO:0003676 GO:0046872
gene	24605587	24606250	Vigun01g087800							1	Vigun01g087800	Vigun01g087800.1	Vigun01g087800.1.p		PTHR34114					AT5G56540	arabinogalactan protein 14
gene	24622850	24625048	Vigun01g087900							1	Vigun01g087900	Vigun01g087900.1	Vigun01g087900.1.p		PTHR33646 PTHR33646:SF2					AT5G18130	(1 of 2) PTHR33646:SF2 - F20H23.8 PROTEIN-RELATED			LOC_Os03g59180	expressed protein
gene	24628088	24635090	Vigun01g088000							1	Vigun01g088000	Vigun01g088000.1	Vigun01g088000.1.p	PF00085	PTHR18929 PTHR18929:SF84		KOG2640		GO:0045454	AT3G03860	APR-like 5			LOC_Os03g59170	OsAPRL5 adenosine 5'-phosphosulfate reductase-like OsAPRL5, expressed
gene	24649711	24653473	Vigun01g088100							1	Vigun01g088100	Vigun01g088100.1	Vigun01g088100.1.p	PF00091 PF03953	PTHR11588 PTHR11588:SF137			K07374	GO:0003924 GO:0005200 GO:0005525 GO:0005874 GO:0007017 GO:0043234 GO:0051258
gene	24654257	24655745	Vigun01g088200							1	Vigun01g088200	Vigun01g088200.1	Vigun01g088200.1.p	PF00847	PTHR31194 PTHR31194:SF0			K09286	GO:0003677 GO:0003700 GO:0006355	AT5G19790	related to AP2 11			LOC_Os07g38750	AP2 domain containing protein, expressed
gene	24661593	24671220	Vigun01g088300							1	Vigun01g088300	Vigun01g088300.1	Vigun01g088300.1.p	PF02985 PF13646	PTHR10527 PTHR10527:SF29				GO:0005488 GO:0005515			Cre14.g633750	Importin beta-3 homolog	LOC_Os07g38760	HEAT repeat family protein, putative, expressed
gene	24686882	24689771	Vigun01g088400							1	Vigun01g088400	Vigun01g088400.1	Vigun01g088400.1.p	PF03016	PTHR11062 PTHR11062:SF95	EC:2.4.2.41	KOG1021
gene	24689902	24693249	Vigun01g088500							1	Vigun01g088500	Vigun01g088500.1	Vigun01g088500.1.p
gene	24699723	24702111	Vigun01g088600							1	Vigun01g088600	Vigun01g088600.1	Vigun01g088600.1.p	PF00085	PTHR10438 PTHR10438:SF245	EC:1.6.5.4	KOG0907		GO:0006662 GO:0015035 GO:0045454	AT1G08570	atypical CYS HIS rich thioredoxin 4			LOC_Os03g21000	thioredoxin, putative, expressed
gene	24713348	24716448	Vigun01g088700							1	Vigun01g088700	Vigun01g088700.1	Vigun01g088700.1.p	PF00999	PTHR32468 PTHR32468:SF15		KOG1650		GO:0006812 GO:0015299 GO:0016021 GO:0055085
gene	24743453	24745386	Vigun01g088800							1	Vigun01g088800	Vigun01g088800.1	Vigun01g088800.1.p	PF02458	PTHR31642 PTHR31642:SF57			K13065	GO:0016747
gene	24757218	24759269	Vigun01g088900							1	Vigun01g088900	Vigun01g088900.1	Vigun01g088900.1.p	PF02458	PTHR31642 PTHR31642:SF57			K13065	GO:0016747
gene	24771914	24775334	Vigun01g089000							1	Vigun01g089000	Vigun01g089000.1	Vigun01g089000.1.p	PF00933 PF01915	PTHR30620 PTHR30620:SF58	EC:3.2.1.58		K05349	GO:0004553 GO:0005975
gene	24789368	24793845	Vigun01g089050							1	Vigun01g089050	Vigun01g089050.1	Vigun01g089050.1.p
gene	24804046	24811024	Vigun01g089100							1	Vigun01g089100	Vigun01g089100.2	Vigun01g089100.2.p	PF13855	PTHR27004 PTHR27004:SF25	EC:2.7.11.1	KOG0472		GO:0005515			Cre02.g115508	(1 of 15) PTHR23155 - LEUCINE-RICH REPEAT-CONTAINING PROTEIN
gene	24840551	24844010	Vigun01g089300							1	Vigun01g089300	Vigun01g089300.2	Vigun01g089300.2.p	PF08263 PF13855	PTHR27004 PTHR27004:SF25		KOG0472		GO:0005515			Cre02.g115508	(1 of 15) PTHR23155 - LEUCINE-RICH REPEAT-CONTAINING PROTEIN
gene	24849117	24853113	Vigun01g089400							1	Vigun01g089400	Vigun01g089400.2	Vigun01g089400.2.p	PF00933 PF01915	PTHR30620 PTHR30620:SF58	EC:3.2.1.58		K05349	GO:0004553 GO:0005975					LOC_Os01g56510	periplasmic beta-glucosidase precursor, putative, expressed
gene	24870987	24871878	Vigun01g089500							1	Vigun01g089500	Vigun01g089500.1	Vigun01g089500.1.p
gene	24899849	24911272	Vigun01g089600							1	Vigun01g089600	Vigun01g089600.1	Vigun01g089600.1.p	PF00415 PF12796	PTHR22870 PTHR22870:SF175		KOG1427		GO:0005515	AT3G03790	ankyrin repeat family protein / regulator of chromosome condensation (RCC1) family protein	Cre02.g089274	(1 of 1) PTHR22870:SF175 - ANKYRIN REPEAT AND REGULATOR OF CHROMOSOME CONDENSATION (RCC1) DOMAIN-CONTAINING PROTEIN	LOC_Os07g07080	regulator of chromosome condensation/beta-lactamase-inhibitor protein II, putative, expressed
gene	24949951	24953802	Vigun01g089700							1	Vigun01g089700	Vigun01g089700.1	Vigun01g089700.1.p	PF00076					GO:0000166 GO:0003676	AT5G32450	RNA binding (RRM/RBD/RNP motifs) family protein			LOC_Os03g53770	RNA recognition motif containing protein, putative, expressed
gene	24974982	24978198	Vigun01g089800							1	Vigun01g089800	Vigun01g089800.1	Vigun01g089800.1.p	PF03381	PTHR10926 PTHR10926:SF28		KOG2952		GO:0016020			Cre06.g278300	(1 of 1) PTHR10926//PTHR10926:SF0 - CELL CYCLE CONTROL PROTEIN 50 // PROTEIN CHAT-1, ISOFORM A
gene	24981045	24982472	Vigun01g089900							1	Vigun01g089900	Vigun01g089900.1	Vigun01g089900.1.p	PF00011	PTHR11527 PTHR11527:SF169
gene	24997548	25000031	Vigun01g090000							1	Vigun01g090000	Vigun01g090000.1	Vigun01g090000.1.p	PF00560 PF08263 PF13855	PTHR27004 PTHR27004:SF25		KOG0472		GO:0005515			Cre02.g115508	(1 of 15) PTHR23155 - LEUCINE-RICH REPEAT-CONTAINING PROTEIN
gene	25019088	25022409	Vigun01g090100							1	Vigun01g090100	Vigun01g090100.1	Vigun01g090100.1.p	PF00933 PF01915	PTHR30620 PTHR30620:SF58	EC:3.2.1.58			GO:0004553 GO:0005975
gene	25028066	25028761	Vigun01g090200							1	Vigun01g090200	Vigun01g090200.1	Vigun01g090200.1.p	PF02298	PTHR33021 PTHR33021:SF2				GO:0009055			Cre14.g629050	(1 of 1) PF02298 - Plastocyanin-like domain (Cu_bind_like)	LOC_Os03g57740	plastocyanin-like domain containing protein, putative, expressed
gene	25052760	25058062	Vigun01g090300							1	Vigun01g090300	Vigun01g090300.1	Vigun01g090300.1.p	PF02847 PF02854	PTHR18034 PTHR18034:SF4		KOG2141	K17583	GO:0003723 GO:0005488 GO:0005515	AT5G17930	MIF4G domain-containing protein / MA3 domain-containing protein	Cre09.g415200	nucleolar MIF4G and MA3 domains-containing protein	LOC_Os05g05450	MA3 domain containing protein, expressed
gene	25060053	25064864	Vigun01g090400							1	Vigun01g090400	Vigun01g090400.1	Vigun01g090400.1.p	PF01717 PF08267	PTHR30519 PTHR30519:SF0	EC:2.1.1.14		K00549	GO:0003871 GO:0008270 GO:0008652 GO:0009086	AT5G17920	Cobalamin-independent synthase family protein	Cre03.g180750	Cobalamin-dependent methionine synthase	LOC_Os12g42876	5-methyltetrahydropteroyltriglutamate--homocysteine methyltransferase, putative, expressed
gene	25090606	25092186	Vigun01g090500							1	Vigun01g090500	Vigun01g090500.1	Vigun01g090500.1.p	PF00635 PF12796 PF13637	PTHR24198 PTHR24198:SF85		KOG4412		GO:0005515			Cre05.g231100	(1 of 2) PF00023//PF12796 - Ankyrin repeat (Ank) // Ankyrin repeats (3 copies) (Ank_2)	LOC_Os03g45290	ankyrin repeat domain-containing protein 50, putative, expressed
gene	25097624	25098500	Vigun01g090600							1	Vigun01g090600	Vigun01g090600.1	Vigun01g090600.1.p
gene	25109989	25110832	Vigun01g090700							1	Vigun01g090700	Vigun01g090700.1	Vigun01g090700.1.p		PTHR34941					AT1G54410	dehydrin family protein			LOC_Os03g45280	dehydrin, putative, expressed
gene	25121393	25126150	Vigun01g090800							1	Vigun01g090800	Vigun01g090800.1	Vigun01g090800.1.p	PF04842	PTHR31860 PTHR31860:SF5					AT2G21720	Plant protein of unknown function (DUF639)			LOC_Os03g06180	expressed protein
gene	25137187	25140601	Vigun01g090900							1	Vigun01g090900	Vigun01g090900.1	Vigun01g090900.1.p	PF00400	PTHR22847 PTHR22847:SF501			K12857	GO:0005515	AT2G43770	Transducin/WD40 repeat-like superfamily protein	Cre06.g255400	(1 of 1) K12857 - Prp8 binding protein (SNRNP40, PRP8BP)	LOC_Os06g44370	WD domain, G-beta repeat domain containing protein, expressed
gene	25148137	25173926	Vigun01g091000							1	Vigun01g091000	Vigun01g091000.1	Vigun01g091000.1.p	PF00570 PF01612 PF08066	PTHR12124 PTHR12124:SF47	EC:3.1.13.5	KOG2206	K12591	GO:0000166 GO:0000176 GO:0003676 GO:0003824 GO:0005622 GO:0006139 GO:0006396 GO:0008408 GO:0044237
gene	25194313	25201328	Vigun01g091100							1	Vigun01g091100	Vigun01g091100.1	Vigun01g091100.1.p	PF13238 PF14681	PTHR10285 PTHR10285:SF71	EC:2.4.2.9 EC:2.7.1.48		K00876		AT5G40870	uridine kinase/uracil phosphoribosyltransferase 1	Cre16.g681850	(1 of 2) 2.4.2.9//2.7.1.48 - Uracil phosphoribosyltransferase / UMP pyrophosphorylase // Uridine kinase / Uridine monophosphokinase	LOC_Os09g32820	uridine/cytidine kinase-like 1, putative, expressed
gene	25205950	25210225	Vigun01g091200							1	Vigun01g091200	Vigun01g091200.2	Vigun01g091200.2.p	PF05916	PTHR12772 PTHR12772:SF0		KOG4071	K10733	GO:0005634 GO:0006260	AT3G12530	PSF2	Cre01.g029100	(1 of 1) K10733 - GINS complex subunit 2 (GINS2, PSF2)	LOC_Os01g14610	PSF2 - Putative GINS complex subunit, expressed
gene	25221726	25224173	Vigun01g091300							1	Vigun01g091300	Vigun01g091300.1	Vigun01g091300.1.p	PF07847	PTHR22966 PTHR22966:SF13	EC:1.13.11.19	KOG4281	K10712	GO:0016702 GO:0055114			Cre02.g092284	(1 of 1) 1.13.11.19 - Cysteamine dioxygenase / Persulfurase	LOC_Os12g42860	2-aminoethanethiol dioxygenase, putative, expressed
gene	25241177	25249046	Vigun01g091400							1	Vigun01g091400	Vigun01g091400.1	Vigun01g091400.1.p	PF01042 PF01902	PTHR12196	EC:6.3.1.14	KOG2316	K06927		AT3G04480	endoribonucleases			LOC_Os02g56565	endoribonuclease, putative, expressed
gene	25262866	25268781	Vigun01g091500							1	Vigun01g091500	Vigun01g091500.1	Vigun01g091500.1.p	PF07714 PF08263 PF13855	PTHR27003 PTHR27003:SF88	EC:2.7.11.1	KOG1187		GO:0004672 GO:0004713 GO:0005515 GO:0005524 GO:0006468	AT3G03770	Leucine-rich repeat protein kinase family protein			LOC_Os07g07230	protein kinase, putative, expressed
gene	25272217	25276490	Vigun01g091600							1	Vigun01g091600	Vigun01g091600.1	Vigun01g091600.1.p	PF03195	PTHR31529 PTHR31529:SF4
gene	25274838	25280837	Vigun01g091700							1	Vigun01g091700	Vigun01g091700.1	Vigun01g091700.1.p	PF00551	PTHR10520 PTHR10520:SF9	EC:2.1.2.2	KOG3076	K00601	GO:0004644 GO:0006189 GO:0009058 GO:0016742	AT1G31220	Formyl transferase	Cre12.g550700	(1 of 1) 2.1.2.2 - Phosphoribosylglycinamide formyltransferase / Glycinamide ribonucleotide transformylase	LOC_Os08g39160	formyl transferase, putative, expressed
gene	25295524	25304570	Vigun01g091900							1	Vigun01g091900	Vigun01g091900.1	Vigun01g091900.1.p	PF02163	PTHR31412 PTHR31412:SF0				GO:0004222 GO:0006508	AT5G35220	Peptidase M50 family protein	Cre03.g206929	membrane associated metalloprotease involved in chloroplast development	LOC_Os03g57840	peptidase M50, mammalian sterol-regulatory element binding protein, putative, expressed
gene	25314174	25319909	Vigun01g092000							1	Vigun01g092000	Vigun01g092000.1	Vigun01g092000.1.p	PF10225	PTHR31587 PTHR31587:SF3					AT1G28760	Uncharacterized conserved protein (DUF2215)			LOC_Os03g45180	expressed protein
gene	25320778	25324140	Vigun01g092100							1	Vigun01g092100	Vigun01g092100.1	Vigun01g092100.1.p	PF01386 PF14693	PTHR33284 PTHR33284:SF1			K02897	GO:0003735 GO:0005840 GO:0006412 GO:0008097	AT4G23620	Ribosomal protein L25/Gln-tRNA synthetase, anti-codon-binding domain	Cre02.g081450	possible ribosomal protein	LOC_Os05g18750	ribosomal protein L25, putative, expressed
gene	25331010	25334483	Vigun01g092200							1	Vigun01g092200	Vigun01g092200.1	Vigun01g092200.1.p	PF00651	PTHR24411 PTHR24411:SF35		KOG1987	K10523	GO:0005515			Cre03.g144284	MATH-domain protein
gene	25348276	25349770	Vigun01g092300							1	Vigun01g092300	Vigun01g092300.1	Vigun01g092300.1.p	PF00651	PTHR24411 PTHR24411:SF35			K10523	GO:0005515			Cre03.g144284	MATH-domain protein
gene	25361180	25363158	Vigun01g092400							1	Vigun01g092400	Vigun01g092400.1	Vigun01g092400.1.p	PF00651	PTHR24411 PTHR24411:SF35			K10523	GO:0005515			Cre03.g144284	MATH-domain protein
gene	25370572	25375583	Vigun01g092500							1	Vigun01g092500	Vigun01g092500.1	Vigun01g092500.1.p	PF00651	PTHR24411 PTHR24411:SF35		KOG1987	K10523	GO:0005515	AT3G03740	BTB-POZ and MATH domain 4	Cre03.g144284	MATH-domain protein	LOC_Os07g07270	MBTB13 - Bric-a-Brac, Tramtrack, Broad Complex BTB domain with Meprin and TRAF Homology MATH domain, expressed
gene	25378778	25379036	Vigun01g092550							1	Vigun01g092550	Vigun01g092550.1	Vigun01g092550.1.p
gene	25411046	25417900	Vigun01g092600							1	Vigun01g092600	Vigun01g092600.1	Vigun01g092600.1.p	PF13520 PF13906	PTHR11785 PTHR11785:SF411		KOG1286	K13863	GO:0003333 GO:0015171 GO:0016020					LOC_Os12g42850	amino acid permease, putative, expressed
gene	25421626	25428908	Vigun01g092700							1	Vigun01g092700	Vigun01g092700.1	Vigun01g092700.1.p	PF13520 PF13906	PTHR11785 PTHR11785:SF411		KOG1286	K13863	GO:0003333 GO:0015171 GO:0016020	AT1G58030	cationic amino acid transporter 2
gene	25429468	25432330	Vigun01g092800							1	Vigun01g092800	Vigun01g092800.1	Vigun01g092800.1.p	PF00327 PF08079	PTHR11524 PTHR11524:SF11		KOG3184	K02937		AT1G80750	Ribosomal protein L30/L7 family protein			LOC_Os08g42920	60S ribosomal protein L7, putative, expressed
gene	25433098	25435013	Vigun01g092850							1	Vigun01g092850	Vigun01g092850.1	Vigun01g092850.1.p
gene	25445049	25494955	Vigun01g092900							1	Vigun01g092900	Vigun01g092900.1	Vigun01g092900.1.p	PF00013 PF00575 PF01138 PF03725	PTHR11252 PTHR11252:SF0	EC:2.7.7.8		K00962	GO:0000175 GO:0003676 GO:0003723 GO:0004654 GO:0006396 GO:0006402	AT3G03710	polyribonucleotide nucleotidyltransferase, putative	Cre04.g214501	Chloroplast polyribonucleotide phosphorylase	LOC_Os07g07310	polynucleotide phosphorylase, putative, expressed
gene	25501057	25505813	Vigun01g093000							1	Vigun01g093000	Vigun01g093000.1	Vigun01g093000.1.p	PF03735	PTHR33432 PTHR33432:SF3		KOG4675					Cre05.g237350
gene	25523579	25525950	Vigun01g093100							1	Vigun01g093100	Vigun01g093100.1	Vigun01g093100.1.p	PF01699	PTHR12266 PTHR12266:SF2		KOG2399	K13754	GO:0016021 GO:0055085	AT5G17860	calcium exchanger 7	Cre14.g625300	CAX family cation antiporter, membrane protein
gene	25564102	25565868	Vigun01g093200							1	Vigun01g093200	Vigun01g093200.1	Vigun01g093200.1.p	PF01699	PTHR12266 PTHR12266:SF8		KOG2399	K13754	GO:0016021 GO:0055085	AT5G17850	Sodium/calcium exchanger family protein	Cre14.g625300	CAX family cation antiporter, membrane protein
gene	25595386	25599572	Vigun01g093300							1	Vigun01g093300	Vigun01g093300.1	Vigun01g093300.1.p		PTHR15852 PTHR15852:SF15				GO:0031072 GO:0051082	AT5G17840	DnaJ/Hsp40 cysteine-rich domain superfamily protein			LOC_Os03g45344	expressed protein
gene	25599828	25602272	Vigun01g093400							1	Vigun01g093400	Vigun01g093400.1	Vigun01g093400.1.p	PF04515	PTHR12385 PTHR12385:SF51		KOG1362			AT3G04440	Plasma-membrane choline transporter family protein			LOC_Os03g44840	choline transporter-related, putative, expressed
gene	25612118	25618860	Vigun01g093500							1	Vigun01g093500	Vigun01g093500.1	Vigun01g093500.1.p	PF02485	PTHR19297 PTHR19297:SF93		KOG0799	K00771	GO:0008375 GO:0016020	AT3G03690	Core-2/I-branching beta-1,6-N-acetylglucosaminyltransferase family protein			LOC_Os10g30080	xylosyltransferase, putative, expressed
gene	25626173	25644121	Vigun01g093600							1	Vigun01g093600	Vigun01g093600.1	Vigun01g093600.1.p	PF00382 PF07741	PTHR11618 PTHR11618:SF4		KOG1598	K15196	GO:0000126 GO:0006352 GO:0006355 GO:0006384 GO:0008270 GO:0017025	AT3G09360	Cyclin/Brf1-like TBP-binding protein	Cre06.g256420	(1 of 1) K15196 - transcription factor IIIB 90 kDa subunit (BRF1, GTF3B)	LOC_Os05g23940	transcription initiation factor IIB, putative, expressed
gene	25646707	25650743	Vigun01g093700							1	Vigun01g093700	Vigun01g093700.1	Vigun01g093700.1.p	PF07741	PTHR11618				GO:0006352 GO:0006355 GO:0008270
gene	25655682	25656755	Vigun01g093800							1	Vigun01g093800	Vigun01g093800.1	Vigun01g093800.1.p		PTHR33474 PTHR33474:SF2
gene	25670411	25671147	Vigun01g093900							1	Vigun01g093900	Vigun01g093900.1	Vigun01g093900.1.p		PTHR33474 PTHR33474:SF2	EC:3.2.1.55								LOC_Os01g59970	expressed protein
gene	25702434	25706562	Vigun01g094000							1	Vigun01g094000	Vigun01g094000.1	Vigun01g094000.1.p	PF02701	PTHR31089				GO:0003677 GO:0006355
gene	25721555	25724169	Vigun01g094100							1	Vigun01g094100	Vigun01g094100.1	Vigun01g094100.1.p	PF00141	PTHR31235	EC:1.11.1.7		K00430	GO:0004601 GO:0006979 GO:0020037 GO:0055114	AT4G26010	Peroxidase superfamily protein
gene	25739682	25741153	Vigun01g094200							1	Vigun01g094200	Vigun01g094200.1	Vigun01g094200.1.p	PF00141	PTHR31235	EC:1.11.1.7		K00430	GO:0004601 GO:0006979 GO:0020037 GO:0055114	AT4G26010	Peroxidase superfamily protein
gene	25761039	25763467	Vigun01g094300							1	Vigun01g094300	Vigun01g094300.1	Vigun01g094300.1.p	PF00046	PTHR24326 PTHR24326:SF280				GO:0003677	AT3G03660	WUSCHEL related homeobox 11			LOC_Os03g20910	homeobox domain containing protein, expressed
gene	25785664	25788486	Vigun01g094400							1	Vigun01g094400	Vigun01g094400.1	Vigun01g094400.1.p	PF00249	PTHR10641 PTHR10641:SF473		KOG0048	K09422	GO:0003677	AT5G17800	myb domain protein 56			LOC_Os01g16810	MYB family transcription factor, putative, expressed
gene	25807925	25809115	Vigun01g094500							1	Vigun01g094500	Vigun01g094500.1	Vigun01g094500.1.p		PTHR33474 PTHR33474:SF2									LOC_Os01g59970	expressed protein
gene	25834094	25839340	Vigun01g094600							1	Vigun01g094600	Vigun01g094600.1	Vigun01g094600.1.p	PF01491	PTHR16821 PTHR16821:SF2	EC:1.16.3.1		K19054	GO:0004322 GO:0005739 GO:0008199 GO:0016226 GO:0055114	AT4G03240	frataxin homolog	Cre12.g538350	Frataxin	LOC_Os01g57460	frataxin, putative, expressed
gene	25857943	25861899	Vigun01g094700							1	Vigun01g094700	Vigun01g094700.1	Vigun01g094700.1.p	PF00641	PTHR23111 PTHR23111:SF30				GO:0008270	AT5G17790	zinc finger (Ran-binding) family protein			LOC_Os01g59980	zinc finger family protein, putative, expressed
gene	25866482	25868537	Vigun01g094800							1	Vigun01g094800	Vigun01g094800.1	Vigun01g094800.1.p	PF00561	PTHR10992 PTHR10992:SF217	EC:2.3.1.12	KOG1454			AT5G17720	alpha/beta-Hydrolases superfamily protein			LOC_Os07g48610	hydrolase, alpha/beta fold family domain containing protein, expressed
gene	25895744	25903053	Vigun01g094900							1	Vigun01g094900	Vigun01g094900.1	Vigun01g094900.1.p	PF00175 PF00970	PTHR19370 PTHR19370:SF111	EC:1.6.2.2	KOG0534	K00326	GO:0016491 GO:0055114	AT5G17770	NADH:cytochrome B5 reductase 1	Cre03.g145547	NADH-cytochrome b5 reductase	LOC_Os05g40990	NADH-cytochrome b5 reductase, putative, expressed
gene	25910539	25911546	Vigun01g094950							1	Vigun01g094950	Vigun01g094950.1	Vigun01g094950.1.p
gene	25913489	25916369	Vigun01g095000							1	Vigun01g095000	Vigun01g095000.1	Vigun01g095000.1.p	PF03874	PTHR15561		KOG4168		GO:0000166 GO:0003677 GO:0003824 GO:0003899 GO:0003918 GO:0005524 GO:0006265 GO:0006351 GO:0044237	AT5G62950	RNA polymerase II, Rpb4, core protein			LOC_Os12g30510	DNA-directed RNA polymerase III subunit RPC9, putative, expressed
gene	25922690	25925459	Vigun01g095100							1	Vigun01g095100	Vigun01g095100.1	Vigun01g095100.1.p	PF03016	PTHR11062 PTHR11062:SF91	EC:2.4.2.41	KOG1021							LOC_Os03g20850	exostosin family domain containing protein, expressed
gene	25926137	25933436	Vigun01g095200							1	Vigun01g095200	Vigun01g095200.1	Vigun01g095200.1.p	PF00291	PTHR10314 PTHR10314:SF90	EC:2.5.1.47	KOG1252	K01738	GO:0004124 GO:0006535	AT3G03630	cysteine synthase 26			LOC_Os01g59920	cysteine synthase, chloroplast precursor, putative, expressed
gene	25947851	25949751	Vigun01g095300							1	Vigun01g095300	Vigun01g095300.1	Vigun01g095300.1.p	PF00249	PTHR10641 PTHR10641:SF491		KOG0048	K09422	GO:0003677	AT1G08810	myb domain protein 60
gene	25969921	25973261	Vigun01g095400							1	Vigun01g095400	Vigun01g095400.1	Vigun01g095400.1.p	PF12937	PTHR15537 PTHR15537:SF5				GO:0005515	AT1G08710	F-box family protein			LOC_Os01g59910	OsFBX29 - F-box domain containing protein, expressed
gene	25975908	25980697	Vigun01g095500							1	Vigun01g095500	Vigun01g095500.3	Vigun01g095500.3.p	PF01080	PTHR10202 PTHR10202:SF15		KOG2736	K04505	GO:0004190 GO:0016021	AT1G08700	Presenilin-1	Cre02.g078858	Presenilin protease	LOC_Os01g16930	presenilin, putative, expressed
gene	25980720	25985290	Vigun01g095600							1	Vigun01g095600	Vigun01g095600.1	Vigun01g095600.1.p	PF00657	PTHR22835 PTHR22835:SF117	EC:3.2.1.51			GO:0016788			Cre16.g680300	(1 of 5) 2.3.1.43 - Phosphatidylcholine--sterol O-acyltransferase / Phospholipid--cholesterol acyltransferase	LOC_Os07g39750	GDSL-like lipase/acylhydrolase, putative, expressed
gene	25985483	25988936	Vigun01g095700							1	Vigun01g095700	Vigun01g095700.1	Vigun01g095700.1.p	PF00270	PTHR24031 PTHR24031:SF254	EC:3.6.4.13			GO:0003676 GO:0005524
gene	25990414	25995049	Vigun01g095800							1	Vigun01g095800	Vigun01g095800.1	Vigun01g095800.1.p	PF01025	PTHR21237 PTHR21237:SF27		KOG3003	K03687	GO:0000774 GO:0006457 GO:0042803 GO:0051087	AT5G17710	Co-chaperone GrpE family protein	Cre07.g341600	GrpE nucleotide release factor	LOC_Os02g39870	co-chaperone GrpE protein, putative, expressed
gene	26020967	26025591	Vigun01g095900							1	Vigun01g095900	Vigun01g095900.1	Vigun01g095900.1.p	PF01554	PTHR11206 PTHR11206:SF102		KOG1347	K03327	GO:0006855 GO:0015238 GO:0015297 GO:0016020 GO:0055085	AT1G33110	MATE efflux family protein			LOC_Os11g03240	MATE efflux family protein, putative, expressed
gene	26031880	26033952	Vigun01g096000							1	Vigun01g096000	Vigun01g096000.1	Vigun01g096000.1.p							AT3G15395				LOC_Os02g10370	hrpN-interacting protein from Malus, putative, expressed
gene	26038391	26038732	Vigun01g096050							1	Vigun01g096050	Vigun01g096050.1	Vigun01g096050.1.p
gene	26046304	26049974	Vigun01g096100							1	Vigun01g096100	Vigun01g096100.1	Vigun01g096100.1.p	PF01554	PTHR11206 PTHR11206:SF102		KOG1347	K03327	GO:0006855 GO:0015238 GO:0015297 GO:0016020 GO:0055085	AT1G33110	MATE efflux family protein			LOC_Os11g03240	MATE efflux family protein, putative, expressed
gene	26065133	26065920	Vigun01g096300							1	Vigun01g096300	Vigun01g096300.1	Vigun01g096300.1.p
gene	26085393	26106963	Vigun01g096400							1	Vigun01g096400	Vigun01g096400.1	Vigun01g096400.1.p	PF00682 PF08502	PTHR10277 PTHR10277:SF9	EC:2.3.3.13 EC:2.3.3.14		K01649	GO:0003824 GO:0003852 GO:0009098			Cre06.g258733	Isopropylmalate synthase
gene	26130031	26133758	Vigun01g096500							1	Vigun01g096500	Vigun01g096500.1	Vigun01g096500.1.p	PF01554	PTHR11206 PTHR11206:SF102		KOG1347	K03327	GO:0006855 GO:0015238 GO:0015297 GO:0016020 GO:0055085	AT1G33110	MATE efflux family protein			LOC_Os11g03240	MATE efflux family protein, putative, expressed
gene	26134774	26139034	Vigun01g096566							1	Vigun01g096566	Vigun01g096566.1	Vigun01g096566.1.p	PF14291	PTHR11697
gene	26151335	26152970	Vigun01g096632							1	Vigun01g096632	Vigun01g096632.1	Vigun01g096632.1.p
gene	26186707	26189904	Vigun01g096700							1	Vigun01g096700	Vigun01g096700.1	Vigun01g096700.1.p	PF01554	PTHR11206 PTHR11206:SF102		KOG1347	K03327	GO:0006855 GO:0015238 GO:0015297 GO:0016020 GO:0055085	AT1G33110	MATE efflux family protein			LOC_Os11g03240	MATE efflux family protein, putative, expressed
gene	26235473	26238171	Vigun01g096800							1	Vigun01g096800	Vigun01g096800.1	Vigun01g096800.1.p	PF01554	PTHR11206 PTHR11206:SF102		KOG1347	K03327	GO:0006855 GO:0015238 GO:0015297 GO:0016020 GO:0055085	AT1G33110	MATE efflux family protein			LOC_Os11g03240	MATE efflux family protein, putative, expressed
gene	26262804	26268862	Vigun01g096900							1	Vigun01g096900	Vigun01g096900.1	Vigun01g096900.1.p	PF04727	PTHR12771 PTHR12771:SF25		KOG2998			AT3G03610	ELMO/CED-12 family protein	Cre12.g557252	(1 of 1) K18985 - engulfment and cell motility protein 2 (ELMO2, CED12A)	LOC_Os03g20670	ELMO/CED-12 family protein, putative, expressed
gene	26277312	26308724	Vigun01g097000							1	Vigun01g097000	Vigun01g097000.1	Vigun01g097000.1.p	PF04818	PTHR12460		KOG2669	K15559	GO:0008537					LOC_Os12g03340	protein of unknown function, DUF618 domain containing protein, expressed
gene	26329785	26332626	Vigun01g097100							1	Vigun01g097100	Vigun01g097100.1	Vigun01g097100.1.p	PF06964	PTHR31776 PTHR31776:SF0	EC:3.2.1.55		K01209	GO:0005975 GO:0046373 GO:0046556
gene	26341824	26344405	Vigun01g097200							1	Vigun01g097200	Vigun01g097200.1	Vigun01g097200.1.p		PTHR15663 PTHR15663:SF5
gene	26345061	26351172	Vigun01g097300							1	Vigun01g097300	Vigun01g097300.1	Vigun01g097300.1.p		PTHR33870 PTHR33870:SF4	EC:3.4.19.12 EC:3.4.22.69				AT5G17910	(1 of 2) PTHR33870:SF4 - GB			LOC_Os01g59670	expressed protein
gene	26353552	26357718	Vigun01g097400							1	Vigun01g097400	Vigun01g097400.1	Vigun01g097400.1.p	PF13716	PTHR10174 PTHR10174:SF128		KOG1470					Cre03.g210961	(1 of 1) PTHR10174:SF127 - PHOSPHATIDYLINOSITOL TRANSFER PROTEIN PDR16-RELATED
gene	26369077	26370361	Vigun01g097450							1	Vigun01g097450	Vigun01g097450.1	Vigun01g097450.1.p
gene	26385807	26391728	Vigun01g097500							1	Vigun01g097500	Vigun01g097500.1	Vigun01g097500.1.p		PTHR35118 PTHR35118:SF2	EC:2.7.11.17				AT2G40980	Protein kinase superfamily protein			LOC_Os02g29890	expressed protein
gene	26402106	26407721	Vigun01g097600							1	Vigun01g097600	Vigun01g097600.1	Vigun01g097600.1.p	PF01399	PTHR10678			K12176	GO:0005515	AT2G26990	proteasome family protein	Cre01.g030800	COP9 signalosome subunit	LOC_Os01g17180	proteasome subunit, putative, expressed
gene	26407303	26409698	Vigun01g097700							1	Vigun01g097700	Vigun01g097700.1	Vigun01g097700.1.p	PF03959	PTHR22778 PTHR22778:SF22	EC:1.5.1.3	KOG2551					Cre11.g467682	(1 of 5) KOG2551 - Phospholipase/carboxyhydrolase	LOC_Os07g48770	serine hydrolase domain containing protein, expressed
gene	26419399	26422916	Vigun01g097800							1	Vigun01g097800	Vigun01g097800.1	Vigun01g097800.1.p	PF00179	PTHR24067 PTHR24067:SF57	EC:6.3.2.19	KOG0423	K10583	GO:0006812 GO:0008324	AT5G05080	ubiquitin-conjugating enzyme 22	Cre10.g430050	E2 Ubiquitin conjugating enzyme	LOC_Os06g45000	ubiquitin-conjugating enzyme, putative, expressed
gene	26427550	26429671	Vigun01g097950							1	Vigun01g097950	Vigun01g097950.1	Vigun01g097950.1.p
gene	26446208	26455697	Vigun01g098100							1	Vigun01g098100	Vigun01g098100.1	Vigun01g098100.1.p	PF14633	PTHR10145				GO:0003676
gene	26460057	26471109	Vigun01g098150							1	Vigun01g098150	Vigun01g098150.1	Vigun01g098150.1.p
gene	26482929	26484500	Vigun01g098200							1	Vigun01g098200	Vigun01g098200.1	Vigun01g098200.1.p	PF13499	PTHR23050 PTHR23050:SF166		KOG0027	K02183	GO:0005509	AT3G43810	calmodulin 7	Cre03.g178150	Calmodulin, radial spoke protein	LOC_Os05g41210	OsCam2 - Calmodulin, expressed
gene	26493901	26496702	Vigun01g098300							1	Vigun01g098300	Vigun01g098300.1	Vigun01g098300.1.p	PF06964	PTHR31776 PTHR31776:SF0	EC:3.2.1.55		K01209	GO:0005975 GO:0046373 GO:0046556
gene	26508348	26511680	Vigun01g098400							1	Vigun01g098400	Vigun01g098400.1	Vigun01g098400.1.p		PTHR37234					AT3G56810				LOC_Os03g20350	expressed protein
gene	26534069	26535682	Vigun01g098500							1	Vigun01g098500	Vigun01g098500.1	Vigun01g098500.1.p	PF00656	PTHR31810 PTHR31810:SF2		KOG1546		GO:0004197 GO:0006508	AT5G04200	metacaspase 9			LOC_Os11g04010	ICE-like protease p20 domain containing protein, putative, expressed
gene	26537084	26539300	Vigun01g098600							1	Vigun01g098600	Vigun01g098600.1	Vigun01g098600.1.p		PTHR37742 PTHR37742:SF1	EC:1.1.1.367				AT3G56820				LOC_Os01g59520	cupin, RmlC-type, putative, expressed
gene	26539482	26545482	Vigun01g098700							1	Vigun01g098700	Vigun01g098700.1	Vigun01g098700.1.p	PF01926	PTHR10903	EC:3.6.5.2			GO:0005525 GO:0006886 GO:0009707 GO:0015450	AT5G05000	translocon at the outer envelope membrane of chloroplasts 34	Cre06.g252200	chloroplast outer envelope protein	LOC_Os03g13730	translocase of chloroplast 34, putative, expressed
gene	26546155	26550407	Vigun01g098800							1	Vigun01g098800	Vigun01g098800.1	Vigun01g098800.1.p	PF00249 PF14379	PTHR31314 PTHR31314:SF1				GO:0003677					LOC_Os05g41240	Myb-like DNA-binding domain containing protein, putative, expressed
gene	26552266	26556965	Vigun01g098900							1	Vigun01g098900	Vigun01g098900.1	Vigun01g098900.1.p	PF00170	PTHR22952 PTHR22952:SF192			K14432	GO:0003677 GO:0003700 GO:0005634 GO:0006355 GO:0043565	AT3G56850	ABA-responsive element binding protein 3			LOC_Os05g41070	bZIP transcription factor, putative, expressed
gene	26571174	26578286	Vigun01g099000							1	Vigun01g099000	Vigun01g099000.1	Vigun01g099000.1.p	PF00076	PTHR24012 PTHR24012:SF490		KOG0148 KOG4205	K12741	GO:0000166 GO:0003676 GO:0005488	AT3G56860	UBP1-associated protein 2A			LOC_Os01g16090	RNA binding protein, putative, expressed
gene	26586205	26589791	Vigun01g099100							1	Vigun01g099100	Vigun01g099100.1	Vigun01g099100.1.p	PF11969	PTHR23089 PTHR23089:SF12		KOG3275	K02503	GO:0003824
gene	26590965	26591579	Vigun01g099200							1	Vigun01g099200	Vigun01g099200.1	Vigun01g099200.1.p
gene	26608253	26609707	Vigun01g099300							1	Vigun01g099300	Vigun01g099300.1	Vigun01g099300.1.p		PTHR33781 PTHR33781:SF1					AT5G04190	phytochrome kinase substrate 4			LOC_Os01g15990	expressed protein
gene	26617222	26620226	Vigun01g099400							1	Vigun01g099400	Vigun01g099400.1	Vigun01g099400.1.p	PF03745	PTHR34796					AT2G41120	(1 of 1) PF03745 - Domain of unknown function (DUF309) (DUF309)			LOC_Os12g03350	expressed protein
gene	26620251	26632142	Vigun01g099500							1	Vigun01g099500	Vigun01g099500.2	Vigun01g099500.2.p	PF04193	PTHR16201 PTHR16201:SF34		KOG2913			AT2G41050	PQ-loop repeat family protein / transmembrane family protein	Cre06.g278191	(1 of 1) PTHR16201:SF34 - LYSOSOMAL AMINO ACID TRANSPORTER 1	LOC_Os01g16170	PQ loop repeat domain containing protein, expressed
gene	26639890	26642273	Vigun01g099600							1	Vigun01g099600	Vigun01g099600.1	Vigun01g099600.1.p	PF00230	PTHR19139 PTHR19139:SF128		KOG0223	K09875	GO:0005215 GO:0006810 GO:0016020	AT3G56950	small and basic intrinsic protein 2;1			LOC_Os03g20410	aquaporin SIP2-1, putative, expressed
gene	26648809	26651531	Vigun01g099700							1	Vigun01g099700	Vigun01g099700.1	Vigun01g099700.1.p	PF02915	PTHR31053 PTHR31053:SF2	EC:1.14.13.81		K04035	GO:0015979 GO:0015995 GO:0016491 GO:0046872 GO:0048529 GO:0055114	AT3G56940	dicarboxylate diiron protein, putative (Crd1)	Cre12.g510050	Copper target homolog 1, chloroplast precursor, functional variant	LOC_Os01g17170	magnesium-protoporphyrin IX monomethyl ester cyclase,chloroplast precursor, putative, expressed
gene	26652643	26658440	Vigun01g099800							1	Vigun01g099800	Vigun01g099800.1	Vigun01g099800.1.p	PF01529	PTHR22883 PTHR22883:SF27	EC:2.3.1.225	KOG1311		GO:0008270	AT3G56930	DHHC-type zinc finger family protein			LOC_Os12g03730	zinc finger DHHC domain-containing protein, putative, expressed
gene	26673378	26676484	Vigun01g099866							1	Vigun01g099866	Vigun01g099866.1	Vigun01g099866.1.p
gene	26685862	26686480	Vigun01g099932							1	Vigun01g099932	Vigun01g099932.1	Vigun01g099932.1.p
gene	26690718	26696391	Vigun01g100000							1	Vigun01g100000	Vigun01g100000.1	Vigun01g100000.1.p	PF01529	PTHR22883 PTHR22883:SF104	EC:2.3.1.225	KOG1311		GO:0008270	AT5G05070	DHHC-type zinc finger family protein			LOC_Os12g03730	zinc finger DHHC domain-containing protein, putative, expressed
gene	26711517	26716248	Vigun01g100100							1	Vigun01g100100	Vigun01g100100.1	Vigun01g100100.1.p	PF00856 PF02182 PF05033	PTHR22884 PTHR22884:SF300	EC:2.1.1.43	KOG1082	K11420	GO:0005515 GO:0005634 GO:0008270 GO:0016571 GO:0018024 GO:0034968 GO:0042393			Cre02.g089200	Histone-lysine N-methyltransferase	LOC_Os05g41172	histone-lysine N-methyltransferase, H3 lysine-9 specific SUVH1, putative, expressed
gene	26755084	26762216	Vigun01g100200							1	Vigun01g100200	Vigun01g100200.1	Vigun01g100200.1.p	PF01087	PTHR11943 PTHR11943:SF3		KOG2958	K00965	GO:0003824 GO:0006012 GO:0008108 GO:0008270	AT5G18200	UTP:galactose-1-phosphate uridylyltransferases;ribose-5-phosphate adenylyltransferases			LOC_Os07g07550	galactose-1-phosphate uridyl transferase, putative, expressed
gene	26773217	26773984	Vigun01g100400							1	Vigun01g100400	Vigun01g100400.1	Vigun01g100400.1.p		PTHR36795 PTHR36795:SF2					AT5G14410
gene	26782998	26790064	Vigun01g100500							1	Vigun01g100500	Vigun01g100500.1	Vigun01g100500.1.p	PF06964	PTHR31776 PTHR31776:SF0	EC:3.2.1.55		K01209	GO:0005975 GO:0046373 GO:0046556	AT3G10740	alpha-L-arabinofuranosidase 1			LOC_Os11g03730	alpha-N-arabinofuranosidase A, putative, expressed
gene	26810651	26814755	Vigun01g100600							1	Vigun01g100600	Vigun01g100600.2	Vigun01g100600.2.p	PF06964	PTHR31776 PTHR31776:SF0	EC:3.2.1.55			GO:0046373 GO:0046556
gene	26828951	26835123	Vigun01g100700							1	Vigun01g100700	Vigun01g100700.1	Vigun01g100700.1.p	PF06964	PTHR31776 PTHR31776:SF0	EC:3.2.1.55		K01209	GO:0046373 GO:0046556
gene	26835935	26842721	Vigun01g100800							1	Vigun01g100800	Vigun01g100800.1	Vigun01g100800.1.p	PF06964	PTHR31776 PTHR31776:SF0	EC:3.2.1.55		K01209	GO:0005975 GO:0046373 GO:0046556
gene	26849027	26853677	Vigun01g100900							1	Vigun01g100900	Vigun01g100900.1	Vigun01g100900.1.p	PF13639	PTHR14155 PTHR14155:SF151				GO:0005515 GO:0008270
gene	26854005	26854903	Vigun01g101000							1	Vigun01g101000	Vigun01g101000.1	Vigun01g101000.1.p		PTHR34678 PTHR34678:SF1			K19034						LOC_Os01g17150	plastid-specific 50S ribosomal protein 5, chloroplast precursor, putative, expressed
gene	26865116	26869466	Vigun01g101100							1	Vigun01g101100	Vigun01g101100.2	Vigun01g101100.2.p	PF06964	PTHR31776 PTHR31776:SF0	EC:3.2.1.55			GO:0046373 GO:0046556
gene	26877416	26884201	Vigun01g101200							1	Vigun01g101200	Vigun01g101200.1	Vigun01g101200.1.p	PF11955	PTHR31476 PTHR31476:SF12					AT5G45790	Ubiquitin carboxyl-terminal hydrolase family protein			LOC_Os02g26550	ubiquitin carboxyl-terminal hydrolase, family 1, putative, expressed
gene	26885310	26891804	Vigun01g101300							1	Vigun01g101300	Vigun01g101300.1	Vigun01g101300.1.p	PF04117	PTHR11266 PTHR11266:SF40		KOG1944	K13347	GO:0016021	AT5G19750	Peroxisomal membrane 22 kDa (Mpv17/PMP22) family protein	Cre06.g278800	(1 of 1) PTHR11266//PTHR11266:SF40 - PEROXISOMAL MEMBRANE PROTEIN 2, PXMP2 MPV17 // MPV17/PMP22 FAMILY PROTEIN	LOC_Os11g03670	Mpv17 / PMP22 family domain containing protein, expressed
gene	26893825	26899237	Vigun01g101400							1	Vigun01g101400	Vigun01g101400.1	Vigun01g101400.1.p	PF11955	PTHR31476 PTHR31476:SF12					AT5G45790	Ubiquitin carboxyl-terminal hydrolase family protein			LOC_Os02g26550	ubiquitin carboxyl-terminal hydrolase, family 1, putative, expressed
gene	26902053	26904367	Vigun01g101500							1	Vigun01g101500	Vigun01g101500.1	Vigun01g101500.1.p
gene	26908884	26914829	Vigun01g101600							1	Vigun01g101600	Vigun01g101600.1	Vigun01g101600.1.p		PTHR14494		KOG2139	K14320	GO:0005515	AT3G56900	Transducin/WD40 repeat-like superfamily protein	Cre10.g466300	(1 of 1) PTHR14494//PTHR14494:SF0 - ALADIN/ADRACALIN/AAAS // ALADIN	LOC_Os12g03540	WD domain, G-beta repeat domain containing protein, expressed
gene	26914958	26915894	Vigun01g101633							1	Vigun01g101633	Vigun01g101633.1	Vigun01g101633.1.p	PF11955	PTHR31476 PTHR31476:SF12
gene	26916000	26916347	Vigun01g101666							1	Vigun01g101666	Vigun01g101666.1	Vigun01g101666.1.p
gene	26923944	26925221	Vigun01g101700							1	Vigun01g101700	Vigun01g101700.1	Vigun01g101700.1.p	PF01667	PTHR11594		KOG1779	K02978	GO:0003735 GO:0005622 GO:0005840 GO:0006412	AT3G61110	ribosomal protein S27	Cre12.g529400	Cytosolic 80S ribosomal protein S27, isoform A	LOC_Os04g27860	40S ribosomal protein S27, putative, expressed
gene	26925511	26925834	Vigun01g101750							1	Vigun01g101750	Vigun01g101750.1	Vigun01g101750.1.p	PF11955	PTHR31476 PTHR31476:SF12
gene	26947853	26950416	Vigun01g101800							1	Vigun01g101800	Vigun01g101800.1	Vigun01g101800.1.p	PF05678	PTHR33179 PTHR33179:SF9					AT3G56880	VQ motif-containing protein			LOC_Os01g17050	VQ domain containing protein, putative, expressed
gene	26975419	26978058	Vigun01g101900							1	Vigun01g101900	Vigun01g101900.1	Vigun01g101900.1.p	PF01849	PTHR21713		KOG2239	K03626	GO:0005515	AT3G12390	Nascent polypeptide-associated complex (NAC), alpha subunit family protein	Cre15.g635600	Flagellar Asociated Protein 357	LOC_Os01g71230	nascent polypeptide-associated complex subunit alpha-like protein 3, putative, expressed
gene	26981408	26982193	Vigun01g101950							1	Vigun01g101950	Vigun01g101950.1	Vigun01g101950.1.p
gene	26998517	27001176	Vigun01g102000							1	Vigun01g102000	Vigun01g102000.1	Vigun01g102000.1.p	PF01849	PTHR21713		KOG2239	K03626	GO:0005515	AT3G12390	Nascent polypeptide-associated complex (NAC), alpha subunit family protein	Cre15.g635600	Flagellar Asociated Protein 357	LOC_Os01g71230	nascent polypeptide-associated complex subunit alpha-like protein 3, putative, expressed
gene	27001952	27011578	Vigun01g102100							1	Vigun01g102100	Vigun01g102100.1	Vigun01g102100.1.p	PF14632 PF14633 PF14635 PF14639 PF14641 PF14878	PTHR10145 PTHR10145:SF6	EC:3.2.1.8		K11292	GO:0003676 GO:0003677 GO:0005515 GO:0006139 GO:0006357 GO:0032784	AT1G65440	global transcription factor group B1	Cre09.g403182	(1 of 1) K11292 - transcription elongation factor SPT6 (SUPT6H, SPT6)	LOC_Os05g41510	SH2 motif, putative, expressed
gene	27034505	27040217	Vigun01g102200							1	Vigun01g102200	Vigun01g102200.1	Vigun01g102200.1.p		PTHR33826 PTHR33826:SF2					AT3G56590	hydroxyproline-rich glycoprotein family protein			LOC_Os01g71220	zinc finger protein, putative, expressed
gene	27046708	27057412	Vigun01g102300							1	Vigun01g102300	Vigun01g102300.1	Vigun01g102300.1.p	PF00686 PF02446	PTHR32518 PTHR32518:SF3	EC:2.4.1.25		K00705	GO:0004134 GO:0005975 GO:0030246 GO:2001070	AT2G40840	disproportionating enzyme 2	Cre02.g095126	alpha-1,4-glucanotransferase	LOC_Os07g46790	4-alpha-glucanotransferase, putative, expressed
gene	27058591	27061489	Vigun01g102400							1	Vigun01g102400	Vigun01g102400.1	Vigun01g102400.1.p	PF00454	PTHR15245 PTHR15245:SF23	EC:2.7.1.67	KOG2381		GO:0016773	AT2G40850	phosphoinositide 4-kinase gamma 1
gene	27061466	27065094	Vigun01g102500							1	Vigun01g102500	Vigun01g102500.1	Vigun01g102500.1.p	PF00067	PTHR24298 PTHR24298:SF0		KOG0156	K09754	GO:0004497 GO:0005506 GO:0016705 GO:0020037 GO:0055114	AT2G40890	cytochrome P450, family 98, subfamily A, polypeptide 3			LOC_Os05g41440	cytochrome P450, putative, expressed
gene	27085475	27089676	Vigun01g102600							1	Vigun01g102600	Vigun01g102600.1	Vigun01g102600.1.p	PF00254 PF13414	PTHR10516 PTHR10516:SF312	EC:5.2.1.8	KOG0543	K09571	GO:0005515 GO:0006457			Cre09.g398067	Peptidyl-prolyl cis-trans isomerase, FKBP-type
gene	27095009	27097543	Vigun01g102700							1	Vigun01g102700	Vigun01g102700.1	Vigun01g102700.1.p	PF00892	PTHR31218 PTHR31218:SF9				GO:0016020 GO:0016021 GO:0022857
gene	27148320	27149840	Vigun01g102800							1	Vigun01g102800	Vigun01g102800.1	Vigun01g102800.1.p	PF00067	PTHR24296		KOG0157		GO:0004497 GO:0005506 GO:0016705 GO:0020037 GO:0055114	AT3G56630	cytochrome P450, family 94, subfamily D, polypeptide 2	Cre01.g003850	Cytochrome P450, CYP197 superfamily	LOC_Os01g58960	cytochrome P450, putative, expressed
gene	27164456	27182618	Vigun01g102900							1	Vigun01g102900	Vigun01g102900.1	Vigun01g102900.1.p	PF06337 PF13423 PF14533	PTHR24006 PTHR24006:SF520	EC:3.4.19.12		K11835	GO:0004843	AT2G40930	ubiquitin-specific protease 5	Cre02.g117850	(1 of 1) K11835 - ubiquitin carboxyl-terminal hydrolase 4/11/15 [EC:3.4.19.12] (USP4_11_15, UBP12)
gene	27183207	27187828	Vigun01g102950							1	Vigun01g102950	Vigun01g102950.1	Vigun01g102950.1.p		PTHR13068 PTHR13068:SF25
gene	27197671	27202162	Vigun01g103000							1	Vigun01g103000	Vigun01g103000.1	Vigun01g103000.1.p	PF00854	PTHR11654 PTHR11654:SF92				GO:0005215 GO:0006810 GO:0016020			Cre04.g224700	Nitrate transporter NRT1 family	LOC_Os05g33960	peptide transporter PTR2, putative, expressed
gene	27232471	27237519	Vigun01g103100							1	Vigun01g103100	Vigun01g103100.1	Vigun01g103100.1.p	PF07690	PTHR11654 PTHR11654:SF92				GO:0005215 GO:0006810 GO:0016020 GO:0016021 GO:0055085					LOC_Os05g33960	peptide transporter PTR2, putative, expressed
gene	27242142	27246053	Vigun01g103200							1	Vigun01g103200	Vigun01g103200.1	Vigun01g103200.1.p	PF00854	PTHR11654 PTHR11654:SF92			K14638	GO:0005215 GO:0006810 GO:0016020					LOC_Os05g33960	peptide transporter PTR2, putative, expressed
gene	27252761	27254596	Vigun01g103300							1	Vigun01g103300	Vigun01g103300.1	Vigun01g103300.1.p	PF01789	PTHR31407 PTHR31407:SF14	EC:1.10.3.9			GO:0005509 GO:0009523 GO:0009654 GO:0015979 GO:0019898	AT3G56650	Mog1/PsbP/DUF1795-like photosystem II reaction center PsbP family protein	Cre06.g280150	PsbP-like protein of thylakoid lumen	LOC_Os01g59090	thylakoid lumenal 20 kDa protein, putative, expressed
gene	27258472	27261960	Vigun01g103400							1	Vigun01g103400	Vigun01g103400.1	Vigun01g103400.1.p	PF00170	PTHR22952 PTHR22952:SF17				GO:0003700 GO:0006355 GO:0043565	AT2G40950	Basic-leucine zipper (bZIP) transcription factor family protein			LOC_Os05g34050	bZIP transcription factor domain containing protein, expressed
gene	27282529	27285851	Vigun01g103500							1	Vigun01g103500	Vigun01g103500.1	Vigun01g103500.1.p	PF01424 PF12752	PTHR15672 PTHR15672:SF15		KOG2953		GO:0003676	AT3G56680	Single-stranded nucleic acid binding R3H protein			LOC_Os05g34070	DIP1, putative, expressed
gene	27289502	27292439	Vigun01g103600							1	Vigun01g103600	Vigun01g103600.1	Vigun01g103600.1.p	PF00249	PTHR31442 PTHR31442:SF11				GO:0003677	AT3G10760	Homeodomain-like superfamily protein			LOC_Os05g34110	homeodomain-related, putative, expressed
gene	27293897	27303969	Vigun01g103700							1	Vigun01g103700	Vigun01g103700.1	Vigun01g103700.1.p	PF00004 PF05496	PTHR23077 PTHR23077:SF27				GO:0005524 GO:0006281 GO:0006310 GO:0009378	AT3G56690	Cam interacting protein 111	Cre09.g401182	predicted protein	LOC_Os11g11340	CIP111, putative, expressed
gene	27323023	27325901	Vigun01g103800							1	Vigun01g103800	Vigun01g103800.1	Vigun01g103800.1.p	PF00134 PF02984	PTHR10177 PTHR10177:SF247		KOG0653		GO:0005634	AT5G06150	Cyclin family protein			LOC_Os01g59120	cyclin, putative, expressed
gene	27337052	27339865	Vigun01g103900							1	Vigun01g103900	Vigun01g103900.1	Vigun01g103900.1.p	PF00134 PF02984	PTHR10177 PTHR10177:SF247		KOG0653	K02220	GO:0005634	AT5G06150	Cyclin family protein			LOC_Os01g59120	cyclin, putative, expressed
gene	27353882	27363054	Vigun01g104000							1	Vigun01g104000	Vigun01g104000.1	Vigun01g104000.1.p	PF16709 PF16711 PF16712	PTHR31172 PTHR31172:SF3					AT3G56480	myosin heavy chain-related
gene	27400871	27404979	Vigun01g104100							1	Vigun01g104100	Vigun01g104100.1	Vigun01g104100.1.p	PF08711	PTHR15141 PTHR15141:SF40				GO:0003677 GO:0005634 GO:0006351	AT5G05140	Transcription elongation factor (TFIIS) family protein			LOC_Os05g34210	expressed protein
gene	27454550	27459211	Vigun01g104200							1	Vigun01g104200	Vigun01g104200.1	Vigun01g104200.1.p	PF00176 PF00271 PF08797 PF13920	PTHR10799	EC:3.6.4.12	KOG1001	K15711	GO:0003676 GO:0005515 GO:0005524 GO:0008270 GO:0016818	AT5G05130	DNA/RNA helicase protein	Cre14.g614400	SNF2-related DNA/RNA helicase	LOC_Os07g44800	SWI/SNF-related matrix-associated actin-dependent regulator of chromatin subfamily A, putative, expressed
gene	27469118	27470479	Vigun01g104300							1	Vigun01g104300	Vigun01g104300.1	Vigun01g104300.1.p	PF00249	PTHR24078 PTHR24078:SF177				GO:0003677	AT2G21650	Homeodomain-like superfamily protein			LOC_Os05g50340	MYB family transcription factor, putative, expressed
gene	27501744	27504930	Vigun01g104400							1	Vigun01g104400	Vigun01g104400.1	Vigun01g104400.1.p	PF00450	PTHR11802 PTHR11802:SF97	EC:3.4.16.6	KOG1282	K16297	GO:0004185 GO:0006508
gene	27510093	27510314	Vigun01g104500							1	Vigun01g104500	Vigun01g104500.1	Vigun01g104500.1.p	PF12554	PTHR28520			K18633		AT4G09550	AtGCP3 interacting protein 1	Cre14.g610000	(1 of 1) K18633 - mitotic-spindle organizing protein 1 (MZT1, GIP1, GIP2)	LOC_Os03g60900	expressed protein
gene	27513921	27516614	Vigun01g104600							1	Vigun01g104600	Vigun01g104600.1	Vigun01g104600.1.p	PF00450	PTHR11802 PTHR11802:SF94	EC:3.4.16.6		K16297	GO:0004185 GO:0006508
gene	27517468	27521798	Vigun01g104700							1	Vigun01g104700	Vigun01g104700.1	Vigun01g104700.1.p	PF00450	PTHR11802 PTHR11802:SF94	EC:3.4.16.6		K16297	GO:0004185 GO:0006508
gene	27521330	27523462	Vigun01g104800							1	Vigun01g104800	Vigun01g104800.1	Vigun01g104800.1.p	PF00166	PTHR10772 PTHR10772:SF8		KOG1641	K04078	GO:0005737 GO:0006457			Cre03.g178450	Chaperonin 10	LOC_Os03g25050	chaperonin, putative, expressed
gene	27550888	27552345	Vigun01g104900							1	Vigun01g104900	Vigun01g104900.1	Vigun01g104900.1.p		PTHR34545 PTHR34545:SF3
gene	27552750	27564932	Vigun01g105000							1	Vigun01g105000	Vigun01g105000.1	Vigun01g105000.1.p	PF00682	PTHR10277 PTHR10277:SF38	EC:4.1.3.4		K01640	GO:0003824			Cre12.g485550	(1 of 1) 4.1.3.4 - Hydroxymethylglutaryl-CoA lyase / HMG-CoA lyase
gene	27593164	27597821	Vigun01g105100							1	Vigun01g105100	Vigun01g105100.1	Vigun01g105100.1.p	PF03547	PTHR31752 PTHR31752:SF20			K13947	GO:0016021 GO:0055085
gene	27610810	27613152	Vigun01g105200							1	Vigun01g105200	Vigun01g105200.1	Vigun01g105200.1.p	PF00010	PTHR12565 PTHR12565:SF158				GO:0046983	AT2G41130	basic helix-loop-helix (bHLH) DNA-binding superfamily protein			LOC_Os03g59670	basic helix-loop-helix, putative, expressed
gene	27633934	27638630	Vigun01g105300							1	Vigun01g105300	Vigun01g105300.1	Vigun01g105300.1.p	PF07975 PF13519	PTHR12695 PTHR12695:SF2			K03142	GO:0000439 GO:0006281 GO:0006289 GO:0006351 GO:0008270	AT1G05055	general transcription factor II H2	Cre03.g179550	Transcription factor TFIIH, 44 kDa subunit	LOC_Os04g42990	suppressor of stem-loop protein 1, putative, expressed
gene	27654247	27660163	Vigun01g105400							1	Vigun01g105400	Vigun01g105400.1	Vigun01g105400.1.p	PF00069	PTHR24349 PTHR24349:SF92	EC:2.7.11.1	KOG0032	K13412	GO:0004672 GO:0004713 GO:0005524 GO:0006468	AT2G41140	CDPK-related kinase 1			LOC_Os07g44710	CAMK_CAMK_like.36 - CAMK includes calcium/calmodulin depedent protein kinases, expressed
gene	27674523	27678111	Vigun01g105500							1	Vigun01g105500	Vigun01g105500.1	Vigun01g105500.1.p	PF00782	PTHR10159 PTHR10159:SF293	EC:3.1.3.16 EC:3.1.3.48		K14819	GO:0006470 GO:0008138 GO:0016311 GO:0016791					LOC_Os12g03990	dual specificity protein phosphatase, putative, expressed
gene	27679610	27686134	Vigun01g105600							1	Vigun01g105600	Vigun01g105600.1	Vigun01g105600.1.p	PF04161	PTHR14467 PTHR14467:SF0		KOG3134			AT4G01510	Arv1-like protein			LOC_Os03g57090	arv1, putative, expressed
gene	27687359	27695402	Vigun01g105700							1	Vigun01g105700	Vigun01g105700.1	Vigun01g105700.1.p	PF00627	PTHR12917 PTHR12917:SF20		KOG4463		GO:0005515	AT3G56740	Ubiquitin-associated (UBA) protein	Cre08.g386050	(1 of 1) PTHR12917:SF11 - RHOMBOID DOMAIN-CONTAINING PROTEIN 2	LOC_Os01g59160	UBA/TS-N domain containing protein, expressed
gene	27707186	27710299	Vigun01g105800							1	Vigun01g105800	Vigun01g105800.1	Vigun01g105800.1.p	PF00646	PTHR31482 PTHR31482:SF3				GO:0005515
gene	27716212	27718484	Vigun01g105900							1	Vigun01g105900	Vigun01g105900.1	Vigun01g105900.1.p	PF00646	PTHR31482 PTHR31482:SF3				GO:0005515
gene	27727025	27728886	Vigun01g106000							1	Vigun01g106000	Vigun01g106000.1	Vigun01g106000.1.p	PF00646	PTHR31482 PTHR31482:SF3				GO:0005515
gene	27733753	27735709	Vigun01g106100							1	Vigun01g106100	Vigun01g106100.1	Vigun01g106100.1.p	PF00646	PTHR31482 PTHR31482:SF3				GO:0005515
gene	27737496	27740594	Vigun01g106200							1	Vigun01g106200	Vigun01g106200.1	Vigun01g106200.1.p	PF00646	PTHR31482 PTHR31482:SF3				GO:0005515
gene	27742635	27743920	Vigun01g106300							1	Vigun01g106300	Vigun01g106300.1	Vigun01g106300.1.p	PF13499	PTHR10891 PTHR10891:SF642		KOG0027	K13448	GO:0005509
gene	27754871	27760336	Vigun01g106400							1	Vigun01g106400	Vigun01g106400.1	Vigun01g106400.1.p	PF01535 PF13812	PTHR24015 PTHR24015:SF26				GO:0005515	AT1G80270	PENTATRICOPEPTIDE REPEAT 596			LOC_Os01g17320	PPR repeat domain containing protein, putative, expressed
gene	27762653	27767539	Vigun01g106500							1	Vigun01g106500	Vigun01g106500.1	Vigun01g106500.1.p	PF01055	PTHR22762 PTHR22762:SF91	EC:3.2.1.20			GO:0003824 GO:0004553 GO:0005975 GO:0030246					LOC_Os01g16310	glycosyl hydrolase, family 31, putative, expressed
gene	27770063	27784164	Vigun01g106600							1	Vigun01g106600	Vigun01g106600.1	Vigun01g106600.1.p	PF00204 PF00986 PF01751 PF02518	PTHR10169 PTHR10169:SF35	EC:5.99.1.3		K02470	GO:0003677 GO:0003918 GO:0005524 GO:0005694 GO:0006265	AT5G04130	DNA GYRASE B2	Cre10.g440750	Topoisomerase type III, organellar DNA gyrase	LOC_Os01g16290	DNA gyrase subunit B, chloroplast/mitochondrial precursor, putative, expressed
gene	27794926	27799733	Vigun01g106700							1	Vigun01g106700	Vigun01g106700.1	Vigun01g106700.1.p	PF07058	PTHR31246 PTHR31246:SF3				GO:0007010 GO:0008017			Cre14.g618150	(1 of 1) PF07058 - Microtubule-associated protein 70 (MAP70)
gene	27809060	27815256	Vigun01g106800							1	Vigun01g106800	Vigun01g106800.1	Vigun01g106800.1.p	PF07716 PF14144	PTHR22952 PTHR22952:SF206			K14431	GO:0003700 GO:0006351 GO:0006355 GO:0043565	AT5G06950	bZIP transcription factor family protein			LOC_Os01g59350	transcription factor, putative, expressed
gene	27842960	27843582	Vigun01g106850							1	Vigun01g106850	Vigun01g106850.1	Vigun01g106850.1.p
gene	27872804	27873716	Vigun01g106900							1	Vigun01g106900	Vigun01g106900.1	Vigun01g106900.1.p	PF05678	PTHR33624 PTHR33624:SF2					AT3G56710	sigma factor binding protein 1			LOC_Os05g32460	VQ domain containing protein, putative, expressed
gene	27885953	27894525	Vigun01g107000							1	Vigun01g107000	Vigun01g107000.2	Vigun01g107000.2.p	PF01490	PTHR22950 PTHR22950:SF269		KOG1303	K15015		AT2G41190	Transmembrane amino acid transporter family protein	Cre03.g168550	Amino acid transporter	LOC_Os02g54730	transmembrane amino acid transporter protein, putative, expressed
gene	27899296	27900927	Vigun01g107100							1	Vigun01g107100	Vigun01g107100.1	Vigun01g107100.1.p		PTHR37216 PTHR37216:SF1					AT2G41200	(1 of 1) PTHR37216:SF1 - EXPRESSED PROTEIN			LOC_Os05g32130	expressed protein
gene	27901411	27906000	Vigun01g107200							1	Vigun01g107200	Vigun01g107200.1	Vigun01g107200.1.p	PF01504 PF02493	PTHR23086 PTHR23086:SF37	EC:2.7.1.68		K00889	GO:0005524 GO:0016307 GO:0016308 GO:0046488			Cre06.g249950	(1 of 3) K00889 - 1-phosphatidylinositol-4-phosphate 5-kinase (PIP5K)
gene	27917327	27950550	Vigun01g107300							1	Vigun01g107300	Vigun01g107300.1	Vigun01g107300.1.p	PF00310 PF01493 PF01645 PF04898	PTHR11938 PTHR11938:SF94	EC:1.4.7.1		K00284	GO:0003824 GO:0006537 GO:0006807 GO:0008152 GO:0015930 GO:0016491 GO:0016638 GO:0055114	AT5G04140	glutamate synthase 1	Cre12.g514050	Ferredoxin-dependent glutamate synthase	LOC_Os07g46460	ferredoxin-dependent glutamate synthase, chloroplast precursor, putative, expressed
gene	27955839	27957959	Vigun01g107400							1	Vigun01g107400	Vigun01g107400.2	Vigun01g107400.2.p
gene	28008928	28012352	Vigun01g107500							1	Vigun01g107500	Vigun01g107500.1	Vigun01g107500.1.p	PF00651 PF11900	PTHR24413 PTHR24413:SF126		KOG4214	K14508	GO:0005515	AT2G41370	Ankyrin repeat family protein / BTB/POZ domain-containing protein			LOC_Os01g72020	BTBA3 - Bric-a-Brac,Tramtrack, Broad Complex BTB domain with Ankyrin repeat region, expressed
gene	28023031	28023589	Vigun01g107600							1	Vigun01g107600	Vigun01g107600.1	Vigun01g107600.1.p	PF12734	PTHR31568
gene	28024204	28026647	Vigun01g107700							1	Vigun01g107700	Vigun01g107700.1	Vigun01g107700.1.p	PF13716	PTHR11106 PTHR11106:SF64		KOG2633			AT3G10210	SEC14 cytosolic factor family protein / phosphoglyceride transfer family protein	Cre16.g691500	(1 of 1) K18470 - Rho GTPase-activating protein 1 (ARHGAP1, CDC42GAP)	LOC_Os01g71980	rho-GTPase-activating protein-like, putative, expressed
gene	28032371	28034659	Vigun01g107800							1	Vigun01g107800	Vigun01g107800.1	Vigun01g107800.1.p	PF05834	PTHR13789 PTHR13789:SF249	EC:5.5.1.19		K06443	GO:0016117 GO:0016705	AT3G10230	lycopene cyclase	Cre08.g358538	(1 of 1) K06443 - lycopene beta-cyclase (lcyB, crtL1, crtY)	LOC_Os02g09750	lycopene beta cyclase, chloroplast precursor, putative, expressed
gene	28035613	28039565	Vigun01g107900							1	Vigun01g107900	Vigun01g107900.1	Vigun01g107900.1.p	PF03807 PF14748	PTHR11645 PTHR11645:SF28	EC:1.5.1.2	KOG3124	K00286	GO:0004735 GO:0006561 GO:0055114	AT5G14800	pyrroline-5- carboxylate (P5C) reductase	Cre03.g154550	Pyrroline-5-carboxylate reductase	LOC_Os01g71990	pyrroline-5-carboxylate reductase, putative, expressed
gene	28051001	28052420	Vigun01g108000							1	Vigun01g108000	Vigun01g108000.1	Vigun01g108000.1.p	PF08241	PTHR10108 PTHR10108:SF692	EC:2.1.1.145	KOG3010		GO:0008152 GO:0008168	AT2G41380	S-adenosyl-L-methionine-dependent methyltransferases superfamily protein	Cre03.g156400	S-adenosyl-L-methionine-dependent methyltransferase	LOC_Os01g20206	methyltransferase, putative, expressed
gene	28053814	28054855	Vigun01g108050							1	Vigun01g108050	Vigun01g108050.1	Vigun01g108050.1.p
gene	28061061	28067266	Vigun01g108100							1	Vigun01g108100	Vigun01g108100.1	Vigun01g108100.1.p	PF14852 PF14853	PTHR13247 PTHR13247:SF3		KOG3364	K17969	GO:0000266 GO:0005515	AT3G57090	Tetratricopeptide repeat (TPR)-like superfamily protein	Cre15.g635200	BIGYIN-related tetratricopeptide protein	LOC_Os05g31770	tetratricopeptide repeat containing protein, putative, expressed
gene	28068685	28072772	Vigun01g108200							1	Vigun01g108200	Vigun01g108200.1	Vigun01g108200.1.p	PF01191 PF03871	PTHR10535 PTHR10535:SF2	EC:2.7.7.6	KOG3218	K03013	GO:0003677 GO:0003899 GO:0005634 GO:0006351	AT3G57080	Eukaryotic rpb5 RNA polymerase subunit family protein			LOC_Os12g04510	DNA-directed RNA polymerases I, II, and III subunit RPABC1, putative, expressed
gene	28079489	28082060	Vigun01g108300							1	Vigun01g108300	Vigun01g108300.1	Vigun01g108300.1.p	PF00462	PTHR10168 PTHR10168:SF70		KOG2824	K17479	GO:0009055 GO:0015035 GO:0045454	AT3G57070	Glutaredoxin family protein
gene	28086302	28089212	Vigun01g108400							1	Vigun01g108400	Vigun01g108400.1	Vigun01g108400.1.p	PF13716	PTHR11106 PTHR11106:SF64		KOG2633			AT3G10210	SEC14 cytosolic factor family protein / phosphoglyceride transfer family protein	Cre16.g691500	(1 of 1) K18470 - Rho GTPase-activating protein 1 (ARHGAP1, CDC42GAP)	LOC_Os01g71980	rho-GTPase-activating protein-like, putative, expressed
gene	28089526	28096525	Vigun01g108500							1	Vigun01g108500	Vigun01g108500.1	Vigun01g108500.1.p	PF01053	PTHR11808 PTHR11808:SF50	EC:4.4.1.8	KOG0053	K01760	GO:0003824 GO:0004121 GO:0030170 GO:0071266	AT3G57050	cystathionine beta-lyase	Cre16.g669550	Cystathionine beta-lyase	LOC_Os06g07960	cystathionine gamma-synthase, putative, expressed
gene	28090552	28091682	Vigun01g108550							1	Vigun01g108550	Vigun01g108550.1	Vigun01g108550.1.p
gene	28104636	28104782	Vigun01g108600							1	Vigun01g108600	Vigun01g108600.1	Vigun01g108600.1.p							AT3G57062
gene	28113636	28123022	Vigun01g108700							1	Vigun01g108700	Vigun01g108700.1	Vigun01g108700.1.p	PF09713	PTHR31871 PTHR31871:SF1	EC:3.4.17.23				AT3G10250	Plant protein 1589 of unknown function			LOC_Os02g04450	plant-specific domain TIGR01589 family protein, putative, expressed
gene	28128707	28131066	Vigun01g108800							1	Vigun01g108800	Vigun01g108800.1	Vigun01g108800.1.p	PF00072	PTHR26402 PTHR26402:SF507			K14492	GO:0000160	AT3G57040	response regulator 9	Cre11.g469400	response regulator of two-component system	LOC_Os12g04500	response regulator receiver domain containing protein, expressed
gene	28151719	28153814	Vigun01g108900							1	Vigun01g108900	Vigun01g108900.1	Vigun01g108900.1.p	PF08450	PTHR10426 PTHR10426:SF22	EC:4.3.3.2	KOG1520		GO:0009058 GO:0016844	AT3G57030	Calcium-dependent phosphotriesterase superfamily protein	Cre12.g549050	Strictosidine synthase
gene	28159725	28163565	Vigun01g109000							1	Vigun01g109000	Vigun01g109000.1	Vigun01g109000.1.p	PF08450	PTHR10426 PTHR10426:SF29	EC:4.3.3.2	KOG1520			AT2G41290	strictosidine synthase-like 2	Cre12.g549050	Strictosidine synthase	LOC_Os12g04424	strictosidine synthase, putative, expressed
gene	28166875	28171533	Vigun01g109100							1	Vigun01g109100	Vigun01g109100.1	Vigun01g109100.1.p	PF00153	PTHR24089 PTHR24089:SF368		KOG0769	K13354				Cre07.g353300	Mitochondrial substrate carrier protein	LOC_Os09g33470	mitochondrial carrier protein, putative, expressed
gene	28179260	28183119	Vigun01g109200							1	Vigun01g109200	Vigun01g109200.1	Vigun01g109200.1.p	PF13419	PTHR12725 PTHR12725:SF60	EC:3.1.3.29	KOG3085		GO:0008152 GO:0016787	AT2G41250	Haloacid dehalogenase-like hydrolase (HAD) superfamily protein	Cre09.g403750	Halo-acid dehalogenase-like hydrolase	LOC_Os07g46520	rhythmically expressed gene 2 protein, putative, expressed
gene	28188758	28191244	Vigun01g109300							1	Vigun01g109300	Vigun01g109300.1	Vigun01g109300.1.p	PF00010	PTHR13935 PTHR13935:SF41				GO:0003677 GO:0046983	AT3G56970	basic helix-loop-helix (bHLH) DNA-binding superfamily protein			LOC_Os01g72370	helix-loop-helix DNA-binding domain containing protein, expressed
gene	28230380	28231568	Vigun01g109401							1	Vigun01g109401	Vigun01g109401.1	Vigun01g109401.1.p
gene	28264278	28264922	Vigun01g109500							1	Vigun01g109500	Vigun01g109500.1	Vigun01g109500.1.p	PF13405 PF13499	PTHR10891 PTHR10891:SF573		KOG0027	K13448	GO:0005509	AT2G41410	Calcium-binding EF-hand family protein			LOC_Os12g04360	calmodulin-like protein 1, putative, expressed
gene	28296881	28302788	Vigun01g109600							1	Vigun01g109600	Vigun01g109600.1	Vigun01g109600.1.p	PF01734 PF11815	PTHR14226 PTHR14226:SF30	EC:3.1.1.3		K14674	GO:0004806 GO:0006355 GO:0006629 GO:0008152 GO:0016740	AT5G04040	Patatin-like phospholipase family protein	Cre17.g699100	Triacylglycerol lipase	LOC_Os01g55650	phospholipase, patatin family, putative, expressed
gene	28306976	28311768	Vigun01g109700							1	Vigun01g109700	Vigun01g109700.1	Vigun01g109700.1.p	PF07839	PTHR33923 PTHR33923:SF3	EC:2.7.11.17			GO:0005516					LOC_Os05g31690	expressed protein
gene	28322315	28325472	Vigun01g109800							1	Vigun01g109800	Vigun01g109800.1	Vigun01g109800.1.p	PF01370	PTHR10366 PTHR10366:SF337	EC:3.13.1.1	KOG1371	K06118	GO:0003824 GO:0050662	AT4G33030	sulfoquinovosyldiacylglycerol 1	Cre16.g656400	UDP-sulfoquinovose synthase	LOC_Os05g32140	NAD dependent epimerase/dehydratase family protein, putative, expressed
gene	28330451	28331943	Vigun01g109900							1	Vigun01g109900	Vigun01g109900.1	Vigun01g109900.1.p	PF03171 PF14226	PTHR10209 PTHR10209:SF182		KOG0143		GO:0016491 GO:0055114					LOC_Os05g50090	oxidoreductase, 2OG-FeII oxygenase domain containing protein, putative, expressed
gene	28335511	28336970	Vigun01g110000							1	Vigun01g110000	Vigun01g110000.1	Vigun01g110000.1.p	PF03171 PF14226	PTHR10209 PTHR10209:SF182		KOG0143		GO:0016491 GO:0055114					LOC_Os05g50090	oxidoreductase, 2OG-FeII oxygenase domain containing protein, putative, expressed
gene	28337483	28339016	Vigun01g110100							1	Vigun01g110100	Vigun01g110100.1	Vigun01g110100.1.p	PF03171 PF14226	PTHR10209 PTHR10209:SF211		KOG0143		GO:0016491 GO:0055114					LOC_Os08g32170	oxidoreductase, 2OG-FeII oxygenase domain containing protein, putative, expressed
gene	28343586	28344341	Vigun01g110200							1	Vigun01g110200	Vigun01g110200.1	Vigun01g110200.1.p		PTHR38223
gene	28353482	28355423	Vigun01g110300							1	Vigun01g110300	Vigun01g110300.1	Vigun01g110300.1.p	PF02704	PTHR23201 PTHR23201:SF8					AT3G10185	Gibberellin-regulated family protein			LOC_Os05g31280	GASR5 - Gibberellin-regulated GASA/GAST/Snakin family protein precursor, expressed
gene	28360194	28373038	Vigun01g110400							1	Vigun01g110400	Vigun01g110400.1	Vigun01g110400.1.p	PF05024	PTHR21329 PTHR21329:SF3	EC:2.4.1.198	KOG1183	K03860	GO:0003824 GO:0005524 GO:0006506 GO:0016021 GO:0017176	AT3G57170	N-acetylglucosaminyl transferase component family protein / Gpi1 family protein			LOC_Os05g22370	N-acetylglucosaminyl transferase component, putative, expressed
gene	28388304	28390123	Vigun01g110500							1	Vigun01g110500	Vigun01g110500.1	Vigun01g110500.1.p		PTHR33790 PTHR33790:SF1					AT2G41430	dehydration-induced protein (ERD15)
gene	28390357	28394474	Vigun01g110600							1	Vigun01g110600	Vigun01g110600.1	Vigun01g110600.1.p	PF01926	PTHR11089 PTHR11089:SF38	EC:1.14.13.39	KOG1249		GO:0005525	AT3G57180	P-loop containing nucleoside triphosphate hydrolases superfamily protein	Cre07.g315400	Simlar to nitric oxide associated protein protein of CSG family	LOC_Os06g30380	GTP binding protein, putative, expressed
gene	28395689	28401837	Vigun01g110700							1	Vigun01g110700	Vigun01g110700.1	Vigun01g110700.1.p	PF00533 PF00583	PTHR23196 PTHR23196:SF8				GO:0008080	AT2G41450	N-acetyltransferases;N-acetyltransferases			LOC_Os05g31254	acetyltransferase, GNAT family, putative, expressed
gene	28402289	28414975	Vigun01g110750							1	Vigun01g110750	Vigun01g110750.1	Vigun01g110750.1.p	PF00931 PF07725 PF13456 PF13676	PTHR11017 PTHR11017:SF174		KOG4658		GO:0003676 GO:0004523 GO:0005515 GO:0007165 GO:0043531	AT5G17680	disease resistance protein (TIR-NBS-LRR class), putative
gene	28424056	28430096	Vigun01g110800							1	Vigun01g110800	Vigun01g110800.1	Vigun01g110800.1.p		PTHR10774 PTHR10774:SF61							Cre04.g218450		LOC_Os01g13200	abscisic acid insensitive 8, putative, expressed
gene	28445960	28449606	Vigun01g110900							1	Vigun01g110900	Vigun01g110900.1	Vigun01g110900.1.p		PTHR34567 PTHR34567:SF2					AT5G03990				LOC_Os11g04510	expressed protein
gene	28464283	28465150	Vigun01g111000							1	Vigun01g111000	Vigun01g111000.1	Vigun01g111000.1.p
gene	28479052	28482414	Vigun01g111100							1	Vigun01g111100	Vigun01g111100.1	Vigun01g111100.1.p	PF00332	PTHR32227 PTHR32227:SF49	EC:3.2.1.39			GO:0004553 GO:0005975	AT3G57270	beta-1,3-glucanase 1
gene	28486621	28487337	Vigun01g111200							1	Vigun01g111200	Vigun01g111200.1	Vigun01g111200.1.p		PTHR22835 PTHR22835:SF168	EC:3.1.1.3
gene	28493760	28495926	Vigun01g111300							1	Vigun01g111300	Vigun01g111300.2	Vigun01g111300.2.p	PF00332	PTHR32227 PTHR32227:SF49	EC:3.2.1.39			GO:0004553 GO:0005975	AT3G57270	beta-1,3-glucanase 1
gene	28497767	28503745	Vigun01g111400							1	Vigun01g111400	Vigun01g111400.1	Vigun01g111400.1.p	PF00154	PTHR22942 PTHR22942:SF41	EC:3.6.1.8	KOG1433	K03553	GO:0003677 GO:0003697 GO:0005524 GO:0006259 GO:0006281 GO:0008094 GO:0009432	AT3G10140	RECA homolog 3
gene	28504478	28509217	Vigun01g111500							1	Vigun01g111500	Vigun01g111500.1	Vigun01g111500.1.p	PF03647	PTHR12668 PTHR12668:SF18		KOG4267		GO:0016020	AT3G57280	Transmembrane proteins 14C	Cre10.g421750	Conserved in the Green Lineage	LOC_Os06g19690	expressed protein
gene	28555333	28558548	Vigun01g111600							1	Vigun01g111600	Vigun01g111600.1	Vigun01g111600.1.p	PF01565 PF09265	PTHR13878 PTHR13878:SF53	EC:1.5.99.12		K00279	GO:0003824 GO:0009690 GO:0016491 GO:0016614 GO:0019139 GO:0050660 GO:0055114	AT2G41510	cytokinin oxidase/dehydrogenase 1
gene	28557429	28562835	Vigun01g111700							1	Vigun01g111700	Vigun01g111700.1	Vigun01g111700.1.p		PTHR37250 PTHR37250:SF1
gene	28567422	28569352	Vigun01g111750							1	Vigun01g111750	Vigun01g111750.1	Vigun01g111750.1.p	PF14244					GO:0005198 GO:0019028	AT1G21280	(1 of 2) PF03732 - Retrotransposon gag protein (Retrotrans_gag)
gene	28570956	28578808	Vigun01g111800							1	Vigun01g111800	Vigun01g111800.1	Vigun01g111800.1.p	PF00226 PF13414	PTHR24078 PTHR24078:SF205		KOG0550	K09527	GO:0005515	AT2G41520	Heat shock protein DnaJ with tetratricopeptide repeat			LOC_Os05g31056	tetratricopeptide repeat containing protein, putative, expressed
gene	28584299	28587593	Vigun01g111900							1	Vigun01g111900	Vigun01g111900.1	Vigun01g111900.1.p	PF00194	PTHR18952 PTHR18952:SF118	EC:4.2.1.1	KOG0382			AT4G20990	alpha carbonic anhydrase 4	Cre09.g415700	Carbonic anhydrase 3
gene	28592302	28595436	Vigun01g112000							1	Vigun01g112000	Vigun01g112000.1	Vigun01g112000.1.p	PF00194	PTHR18952 PTHR18952:SF118	EC:4.2.1.1	KOG0382	K01674		AT4G20990	alpha carbonic anhydrase 4	Cre09.g415700	Carbonic anhydrase 3
gene	28597867	28608912	Vigun01g112100							1	Vigun01g112100	Vigun01g112100.1	Vigun01g112100.1.p	PF00271 PF04851 PF13892	PTHR10799 PTHR10799:SF757	EC:3.6.4.12		K11665	GO:0003677 GO:0005524 GO:0016787 GO:0016817	AT3G57300	INO80 ortholog			LOC_Os03g22900	SNF2 family N-terminal domain containing protein, expressed
gene	28613023	28617868	Vigun01g112200							1	Vigun01g112200	Vigun01g112200.1	Vigun01g112200.1.p	PF01210 PF07479	PTHR11728 PTHR11728:SF17	EC:1.1.1.8	KOG2711	K00006	GO:0004367 GO:0005975 GO:0006072 GO:0009331 GO:0016491 GO:0016616 GO:0046168 GO:0051287 GO:0055114	AT2G41540	6-phosphogluconate dehydrogenase family protein			LOC_Os01g71280	glycerol-3-phosphate dehydrogenase, putative, expressed
gene	28618200	28623726	Vigun01g112300							1	Vigun01g112300	Vigun01g112300.4	Vigun01g112300.4.p	PF07498					GO:0006353	AT2G41550	Rho termination factor
gene	28643589	28647397	Vigun01g112500							1	Vigun01g112500	Vigun01g112500.1	Vigun01g112500.1.p	PF08449	PTHR11132 PTHR11132:SF116		KOG1441		GO:0055085	AT5G04160	Nucleotide-sugar transporter family protein	Cre12.g501000	Putative UDP-GlcA transporter
gene	28671862	28675201	Vigun01g112600							1	Vigun01g112600	Vigun01g112600.1	Vigun01g112600.1.p	PF00931	PTHR23155 PTHR23155:SF563		KOG4658		GO:0043531					LOC_Os08g12740	disease resistance protein RGA3, putative, expressed
gene	28715852	28718828	Vigun01g112700							1	Vigun01g112700	Vigun01g112700.1	Vigun01g112700.1.p	PF00931	PTHR23155 PTHR23155:SF563				GO:0043531					LOC_Os08g12740	disease resistance protein RGA3, putative, expressed
gene	28731253	28734202	Vigun01g112800							1	Vigun01g112800	Vigun01g112800.1	Vigun01g112800.1.p	PF00931	PTHR23155 PTHR23155:SF563		KOG4658		GO:0043531					LOC_Os08g12740	disease resistance protein RGA3, putative, expressed
gene	28747907	28750753	Vigun01g112900							1	Vigun01g112900	Vigun01g112900.1	Vigun01g112900.1.p	PF00931 PF13855	PTHR23155 PTHR23155:SF563		KOG4658		GO:0005515 GO:0043531					LOC_Os08g12740	disease resistance protein RGA3, putative, expressed
gene	28758985	28761944	Vigun01g113000							1	Vigun01g113000	Vigun01g113000.1	Vigun01g113000.1.p	PF00931 PF13855	PTHR23155 PTHR23155:SF563		KOG4658		GO:0005515 GO:0043531					LOC_Os08g12740	disease resistance protein RGA3, putative, expressed
gene	28778540	28785820	Vigun01g113100							1	Vigun01g113100	Vigun01g113100.1	Vigun01g113100.1.p	PF00931	PTHR23155 PTHR23155:SF563		KOG4658		GO:0043531					LOC_Os08g12740	disease resistance protein RGA3, putative, expressed
gene	28788833	28800317	Vigun01g113200							1	Vigun01g113200	Vigun01g113200.1	Vigun01g113200.1.p	PF00122 PF00689 PF00690 PF12515 PF12710	PTHR24093 PTHR24093:SF296	EC:3.6.3.8		K01537	GO:0000166 GO:0005388 GO:0005516 GO:0005524 GO:0016020 GO:0016021 GO:0046872 GO:0070588	AT3G57330	autoinhibited Ca2+-ATPase 11	Cre12.g505350	Flagellar Associated Protein 10	LOC_Os12g04220	calcium-transporting ATPase, plasma membrane-type, putative, expressed
gene	28814428	28817149	Vigun01g113300							1	Vigun01g113300	Vigun01g113300.1	Vigun01g113300.1.p	PF02330	PTHR10826 PTHR10826:SF7		KOG2536	K15414	GO:0005759	AT2G41600	Mitochondrial glycoprotein family protein			LOC_Os12g04210	mitochondrial glycoprotein, putative, expressed
gene	28817304	28825689	Vigun01g113400							1	Vigun01g113400	Vigun01g113400.1	Vigun01g113400.1.p	PF12928	PTHR21027		KOG4772	K15326		AT3G57360	(1 of 1) KOG4772 - Predicted tRNA-splicing endonuclease subunit			LOC_Os09g32700	expressed protein
gene	28833924	28836071	Vigun01g113500							1	Vigun01g113500	Vigun01g113500.1	Vigun01g113500.1.p	PF00201	PTHR11926 PTHR11926:SF276	EC:2.4.1.203		K13495	GO:0008152 GO:0016758			Cre07.g322884	(1 of 1) PTHR11926//PTHR11926:SF16 - GLUCOSYL/GLUCURONOSYL TRANSFERASES // PROTEIN UGT-61-RELATED	LOC_Os04g46980	cis-zeatin O-glucosyltransferase, putative, expressed
gene	28851959	28852533	Vigun01g113550							1	Vigun01g113550	Vigun01g113550.1	Vigun01g113550.1.p
gene	28853538	28857094	Vigun01g113600							1	Vigun01g113600	Vigun01g113600.1	Vigun01g113600.1.p	PF00382 PF08271	PTHR11618 PTHR11618:SF27		KOG1597	K03124	GO:0006352 GO:0006355 GO:0008270 GO:0017025	AT3G10330	Cyclin-like family protein	Cre06.g310450	(1 of 1) K03124 - transcription initiation factor TFIIB (TFIIB, GTF2B, SUA7, tfb)	LOC_Os09g36440	transcription initiation factor IIB, putative, expressed
gene	28863396	28866934	Vigun01g113700							1	Vigun01g113700	Vigun01g113700.1	Vigun01g113700.1.p	PF10172	PTHR31879 PTHR31879:SF2		KOG4816	K11792		AT5G41560	(1 of 1) PTHR31879:SF2 - DET1- AND DDB1-ASSOCIATED PROTEIN 1			LOC_Os03g03420	expressed protein
gene	28878759	28881736	Vigun01g113800							1	Vigun01g113800	Vigun01g113800.1	Vigun01g113800.1.p	PF04577	PTHR20961 PTHR20961:SF12	EC:2.4.1.255	KOG4698		GO:0016757	AT3G57380	Glycosyltransferase family 61 protein			LOC_Os01g31370	glycosyltransferase, putative, expressed
gene	28884084	28891823	Vigun01g113900							1	Vigun01g113900	Vigun01g113900.1	Vigun01g113900.1.p	PF00225 PF00307	PTHR24115 PTHR24115:SF456	EC:3.6.4.5	KOG0239	K10406	GO:0003777 GO:0005515 GO:0005524 GO:0005871 GO:0007018 GO:0008017	AT3G10310	P-loop nucleoside triphosphate hydrolases superfamily protein with CH (Calponin Homology) domain	Cre05.g233100	Kinesin motor protein
gene	28901342	28907112	Vigun01g114000							1	Vigun01g114000	Vigun01g114000.1	Vigun01g114000.1.p	PF01926	PTHR11089		KOG2485		GO:0005525	AT2G41670	P-loop containing nucleoside triphosphate hydrolases superfamily protein			LOC_Os11g26030	GTPase of unknown function domain containing protein, putative, expressed
gene	28915513	28921736	Vigun01g114100							1	Vigun01g114100	Vigun01g114100.1	Vigun01g114100.1.p	PF00005 PF01061	PTHR19241 PTHR19241:SF247	EC:3.6.3.44	KOG0061		GO:0005524 GO:0016020 GO:0016887
gene	28938923	28943241	Vigun01g114200							1	Vigun01g114200	Vigun01g114200.1	Vigun01g114200.1.p	PF00069 PF13947	PTHR27005 PTHR27005:SF9	EC:2.7.11.1	KOG1187		GO:0004672 GO:0004713 GO:0005515 GO:0005524 GO:0006468 GO:0030247	AT1G21270	wall-associated kinase 2	Cre14.g625050	(1 of 40) PTHR23257//PTHR23257:SF513 - SERINE-THREONINE PROTEIN KINASE // SUBFAMILY NOT NAMED	LOC_Os02g02120	OsWAK11 - OsWAK receptor-like protein kinase, expressed
gene	28952377	28962416	Vigun01g114300							1	Vigun01g114300	Vigun01g114300.1	Vigun01g114300.1.p	PF00005 PF01061	PTHR19241 PTHR19241:SF247	EC:3.6.3.44	KOG0061		GO:0005524 GO:0016020 GO:0016887
gene	28967327	28969492	Vigun01g114400							1	Vigun01g114400	Vigun01g114400.1	Vigun01g114400.1.p	PF00447	PTHR10015			K09419	GO:0003700 GO:0005634 GO:0006355 GO:0043565	AT2G41690	heat shock transcription factor B3
gene	28971676	29037221	Vigun01g114500							1	Vigun01g114500	Vigun01g114500.1	Vigun01g114500.1.p	PF00005 PF12698 PF13304	PTHR19229 PTHR19229:SF36	EC:3.6.3.25	KOG0059	K05643	GO:0005215 GO:0005524 GO:0006810 GO:0016021 GO:0016887	AT2G41700	ATP-binding cassette A1	Cre03.g151400	(1 of 1) K05643 - ATP-binding cassette, subfamily A (ABC1), member 3 (ABCA3)
gene	29054441	29058964	Vigun01g114600							1	Vigun01g114600	Vigun01g114600.1	Vigun01g114600.1.p	PF00847	PTHR32467 PTHR32467:SF32			K09285	GO:0003677 GO:0003700 GO:0006355 GO:0007275	AT2G41710	Integrase-type DNA-binding superfamily protein			LOC_Os05g32270	AP2 domain containing protein, expressed
gene	29064396	29072087	Vigun01g114700							1	Vigun01g114700	Vigun01g114700.1	Vigun01g114700.1.p	PF01535 PF13041 PF13812	PTHR24015 PTHR24015:SF262				GO:0005515	AT2G41720	Tetratricopeptide repeat (TPR)-like superfamily protein			LOC_Os07g11280	pentatricopeptide containing protein, putative, expressed
gene	29098134	29100783	Vigun01g114800							1	Vigun01g114800	Vigun01g114800.1	Vigun01g114800.1.p		PTHR34960 PTHR34960:SF1					AT3G57400	(1 of 2) PTHR34960:SF1 - EMB
gene	29112225	29126739	Vigun01g114900							1	Vigun01g114900	Vigun01g114900.1	Vigun01g114900.1.p	PF00626 PF02209	PTHR11977 PTHR11977:SF46				GO:0003779 GO:0007010	AT2G41740	villin 2	Cre12.g555550	(1 of 1) K05768 - gelsolin (GSN)	LOC_Os03g24220	villin protein, putative, expressed
gene	29141591	29144013	Vigun01g115000							1	Vigun01g115000	Vigun01g115000.1	Vigun01g115000.1.p
gene	29147619	29148356	Vigun01g115100							1	Vigun01g115100	Vigun01g115100.1	Vigun01g115100.1.p	PF03942	PTHR21392		KOG4382			AT2G41750	DTW domain-containing protein			LOC_Os12g04860	DTW domain containing protein, putative, expressed
gene	29181065	29191676	Vigun01g115200							1	Vigun01g115200	Vigun01g115200.1	Vigun01g115200.1.p	PF10288	PTHR20882		KOG2594	K14169	GO:0000049 GO:0002098 GO:0034227	AT4G35910	Adenine nucleotide alpha hydrolases-like superfamily protein	Cre01.g043500	(1 of 1) PF10288 - Cytoplasmic tRNA 2-thiolation protein 2 (CTU2)	LOC_Os12g39840	expressed protein
gene	29196393	29203487	Vigun01g115300							1	Vigun01g115300	Vigun01g115300.1	Vigun01g115300.1.p	PF02514 PF11965	PTHR23304 PTHR23304:SF115	EC:6.6.1.1		K03403	GO:0009058 GO:0015995 GO:0016851 GO:0031419 GO:0046872	AT5G13630	magnesium-chelatase subunit chlH, chloroplast, putative / Mg-protoporphyrin IX chelatase, putative (CHLH)	Cre07.g325500	Magnesium chelatase subunit H	LOC_Os03g20700	magnesium-chelatase, putative, expressed
gene	29205359	29208500	Vigun01g115400							1	Vigun01g115400	Vigun01g115400.1	Vigun01g115400.1.p	PF00931 PF13855	PTHR23155 PTHR23155:SF563		KOG4658		GO:0005515 GO:0043531					LOC_Os08g12740	disease resistance protein RGA3, putative, expressed
gene	29210307	29212919	Vigun01g115466							1	Vigun01g115466	Vigun01g115466.1	Vigun01g115466.1.p	PF00931 PF13855	PTHR23155 PTHR23155:SF563		KOG4658		GO:0005515 GO:0043531					LOC_Os08g12740	disease resistance protein RGA3, putative, expressed
gene	29219736	29222330	Vigun01g115532							1	Vigun01g115532	Vigun01g115532.1	Vigun01g115532.1.p	PF00931 PF13855	PTHR23155 PTHR23155:SF563		KOG4658		GO:0005515 GO:0043531					LOC_Os08g12740	disease resistance protein RGA3, putative, expressed
gene	29233321	29235845	Vigun01g115600							1	Vigun01g115600	Vigun01g115600.2	Vigun01g115600.2.p	PF00931 PF13855	PTHR23155 PTHR23155:SF563		KOG4658		GO:0005515 GO:0043531					LOC_Os08g12740	disease resistance protein RGA3, putative, expressed
gene	29237968	29240580	Vigun01g115800							1	Vigun01g115800	Vigun01g115800.1	Vigun01g115800.1.p	PF00931	PTHR23155 PTHR23155:SF563		KOG4658		GO:0043531					LOC_Os08g12740	disease resistance protein RGA3, putative, expressed
gene	29241373	29242114	Vigun01g115850							1	Vigun01g115850	Vigun01g115850.1	Vigun01g115850.1.p		PTHR23155 PTHR23155:SF563
gene	29242115	29244279	Vigun01g115900							1	Vigun01g115900	Vigun01g115900.2	Vigun01g115900.2.p	PF00931 PF13855	PTHR23155 PTHR23155:SF563		KOG4658		GO:0005515 GO:0043531					LOC_Os08g12740	disease resistance protein RGA3, putative, expressed
gene	29255178	29257895	Vigun01g116050							1	Vigun01g116050	Vigun01g116050.1	Vigun01g116050.1.p	PF00931	PTHR23155 PTHR23155:SF563		KOG4658		GO:0043531					LOC_Os08g12740	disease resistance protein RGA3, putative, expressed
gene	29259657	29262998	Vigun01g116200							1	Vigun01g116200	Vigun01g116200.2	Vigun01g116200.2.p	PF00931	PTHR23155 PTHR23155:SF563		KOG4658		GO:0005515 GO:0043531					LOC_Os08g12740	disease resistance protein RGA3, putative, expressed
gene	29264397	29284630	Vigun01g116300							1	Vigun01g116300	Vigun01g116300.1	Vigun01g116300.1.p	PF00675 PF05193 PF16187	PTHR11851 PTHR11851:SF155	EC:3.4.24.56		K01408	GO:0003824 GO:0046872	AT2G41790	Insulinase (Peptidase family M16) family protein	Cre09.g386113	(1 of 2) K01408 - insulysin (IDE, ide)	LOC_Os07g38270	insulin-degrading enzyme, putative, expressed
gene	29300474	29304219	Vigun01g116400							1	Vigun01g116400	Vigun01g116400.1	Vigun01g116400.1.p	PF00931	PTHR23155 PTHR23155:SF563		KOG4658		GO:0043531					LOC_Os08g12740	disease resistance protein RGA3, putative, expressed
gene	29304614	29308302	Vigun01g116500							1	Vigun01g116500	Vigun01g116500.1	Vigun01g116500.1.p	PF00931	PTHR23155 PTHR23155:SF563		KOG4658		GO:0043531					LOC_Os08g12740	disease resistance protein RGA3, putative, expressed
gene	29321217	29325933	Vigun01g116700							1	Vigun01g116700	Vigun01g116700.1	Vigun01g116700.1.p	PF00560 PF07714	PTHR27000 PTHR27000:SF38	EC:2.7.10.1	KOG1187		GO:0004672 GO:0004713 GO:0005515 GO:0005524 GO:0006468	AT2G41820	Leucine-rich repeat protein kinase family protein	Cre12.g511950	(1 of 6) PF08263 - Leucine rich repeat N-terminal domain (LRRNT_2)	LOC_Os07g10630	expressed protein
gene	29328750	29330621	Vigun01g116800							1	Vigun01g116800	Vigun01g116800.1	Vigun01g116800.1.p	PF06592	PTHR34267 PTHR34267:SF1					AT1G01170	Protein of unknown function (DUF1138)			LOC_Os06g02420	ATOZI1, putative, expressed
gene	29332482	29341412	Vigun01g116900							1	Vigun01g116900	Vigun01g116900.1	Vigun01g116900.1.p		PTHR12444 PTHR12444:SF0		KOG1877		GO:0003824 GO:0005488 GO:0005524			Cre01.g024950	(1 of 1) PTHR12444:SF0 - PROTEIN EFR3 HOMOLOG CMP44E
gene	29349762	29352124	Vigun01g117000							1	Vigun01g117000	Vigun01g117000.1	Vigun01g117000.1.p	PF01428	PTHR14677 PTHR14677:SF14		KOG3183		GO:0003676 GO:0008270 GO:0046872	AT2G41835	zinc finger (C2H2 type, AN1-like) family protein	Cre09.g389750	(1 of 1) PTHR14677//PTHR14677:SF2 - ARSENITE INDUCUBLE RNA ASSOCIATED PROTEIN AIP-1-RELATED // AN1-TYPE ZINC FINGER PROTEIN 1	LOC_Os07g38240	ZOS7-05 - C2H2 zinc finger protein, expressed
gene	29357513	29358707	Vigun01g117100							1	Vigun01g117100	Vigun01g117100.1	Vigun01g117100.1.p		PTHR33429 PTHR33429:SF2					AT3G57500				LOC_Os03g48960	expressed protein
gene	29360148	29363043	Vigun01g117200							1	Vigun01g117200	Vigun01g117200.1	Vigun01g117200.1.p	PF00295	PTHR31375 PTHR31375:SF3	EC:3.2.1.15			GO:0004650 GO:0005975	AT2G41850	polygalacturonase abscission zone A. thaliana			LOC_Os07g10700	polygalacturonase, putative, expressed
gene	29372414	29373991	Vigun01g117300							1	Vigun01g117300	Vigun01g117300.1	Vigun01g117300.1.p	PF00931	PTHR23155 PTHR23155:SF563				GO:0043531	AT4G19060	P-loop containing nucleoside triphosphate hydrolases superfamily protein
gene	29374141	29374620	Vigun01g117350							1	Vigun01g117350	Vigun01g117350.1	Vigun01g117350.1.p
gene	29375717	29381043	Vigun01g117400							1	Vigun01g117400	Vigun01g117400.1	Vigun01g117400.1.p	PF05691	PTHR31268 PTHR31268:SF9	EC:2.4.1.82		K06617	GO:0003824	AT3G57520	seed imbibition 2	Cre16.g666334	putative raffinose synthase	LOC_Os07g10840	uncharacterized glycosyltransferase, putative, expressed
gene	29389441	29393824	Vigun01g117500							1	Vigun01g117500	Vigun01g117500.1	Vigun01g117500.1.p	PF07714 PF13499	PTHR24349 PTHR24349:SF93	EC:2.7.11.1	KOG0032	K13412	GO:0004672 GO:0004713 GO:0005509 GO:0005524 GO:0006468	AT3G57530	calcium-dependent protein kinase 32			LOC_Os07g38120	CAMK_CAMK_like.34 - CAMK includes calcium/calmodulin depedent protein kinases, expressed
gene	29407117	29409715	Vigun01g117700							1	Vigun01g117700	Vigun01g117700.1	Vigun01g117700.1.p	PF03763	PTHR31471 PTHR31471:SF14					AT2G41870	Remorin family protein			LOC_Os07g38170	remorin, putative, expressed
gene	29428766	29433883	Vigun01g117800							1	Vigun01g117800	Vigun01g117800.1	Vigun01g117800.1.p	PF00625	PTHR23117 PTHR23117:SF13	EC:2.7.4.8	KOG0707	K00942	GO:0004385 GO:0005515 GO:0006163	AT3G57550	guanylate kinase			LOC_Os12g33100	guanylate kinase, putative, expressed
gene	29439798	29441088	Vigun01g117900							1	Vigun01g117900	Vigun01g117900.1	Vigun01g117900.1.p		PTHR33142 PTHR33142:SF4
gene	29442142	29447694	Vigun01g118100							1	Vigun01g118100	Vigun01g118100.1	Vigun01g118100.1.p	PF01535 PF13812 PF14432	PTHR24015 PTHR24015:SF576				GO:0005515	AT5G52630	mitochondrial RNAediting factor 1			LOC_Os01g46230	tetratricopeptide-like helical, putative, expressed
gene	29448762	29462549	Vigun01g118200							1	Vigun01g118200	Vigun01g118200.1	Vigun01g118200.1.p		PTHR37743				GO:0005488	AT3G57570	ARM repeat superfamily protein
gene	29463771	29465414	Vigun01g118300							1	Vigun01g118300	Vigun01g118300.1	Vigun01g118300.1.p		PTHR36616 PTHR36616:SF2									LOC_Os03g07870	expressed protein
gene	29471818	29473272	Vigun01g118500							1	Vigun01g118500	Vigun01g118500.1	Vigun01g118500.1.p	PF00847	PTHR31241 PTHR31241:SF3				GO:0003677 GO:0003700 GO:0006355	AT3G57600	Integrase-type DNA-binding superfamily protein			LOC_Os03g07830	AP2 domain containing protein, expressed
gene	29476207	29483997	Vigun01g118600							1	Vigun01g118600	Vigun01g118600.1	Vigun01g118600.1.p	PF13245	PTHR10887 PTHR10887:SF366	EC:3.6.4.12 EC:3.6.4.13			GO:0003677 GO:0005524	AT2G03270	DNA-binding protein, putative	Cre10.g442650	(1 of 1) PTHR10887:SF366 - DNA-BINDING PROTEIN-RELATED	LOC_Os03g38990	DNA-binding protein, putative, expressed
gene	29485550	29488868	Vigun01g118700							1	Vigun01g118700	Vigun01g118700.1	Vigun01g118700.1.p	PF03169	PTHR22601 PTHR22601:SF8				GO:0055085	AT5G55930	oligopeptide transporter 1			LOC_Os08g38400	oligopeptide transporter, putative, expressed
gene	29490085	29493283	Vigun01g118800							1	Vigun01g118800	Vigun01g118800.1	Vigun01g118800.1.p	PF00709	PTHR11846 PTHR11846:SF0	EC:6.3.4.4		K01939	GO:0004019 GO:0005525 GO:0006164	AT3G57610	adenylosuccinate synthase	Cre17.g734100	(1 of 1) 6.3.4.4 - Adenylosuccinate synthase / Succinoadenylic kinosynthetase	LOC_Os03g07840	adenylosuccinate synthetase, chloroplast precursor, putative, expressed
gene	29501264	29503187	Vigun01g118900							1	Vigun01g118900	Vigun01g118900.1	Vigun01g118900.1.p		PTHR36373 PTHR36373:SF2
gene	29507357	29518445	Vigun01g119000							1	Vigun01g119000	Vigun01g119000.1	Vigun01g119000.1.p	PF01553 PF16076	PTHR10983 PTHR10983:SF23	EC:2.3.1.51	KOG1505	K13523	GO:0008152 GO:0016746	AT3G57650	lysophosphatidyl acyltransferase 2			LOC_Os11g41900	acyltransferase, putative, expressed
gene	29537455	29540260	Vigun01g119100							1	Vigun01g119100	Vigun01g119100.1	Vigun01g119100.1.p		PTHR10593 PTHR10593:SF27				GO:0003676 GO:0046872	AT3G57670	C2H2-type zinc finger family protein			LOC_Os06g40960	ZOS6-05 - C2H2 zinc finger protein, expressed
gene	29567964	29568602	Vigun01g119200							1	Vigun01g119200	Vigun01g119200.1	Vigun01g119200.1.p		PTHR33659 PTHR33659:SF2
gene	29571880	29572575	Vigun01g119300							1	Vigun01g119300	Vigun01g119300.1	Vigun01g119300.1.p		PTHR34672 PTHR34672:SF2					AT3G57690	arabinogalactan protein 23			LOC_Os06g21410	arabinogalactan peptide 23 precursor, putative, expressed
gene	29572775	29578887	Vigun01g119400							1	Vigun01g119400	Vigun01g119400.1	Vigun01g119400.1.p	PF00069	PTHR24362 PTHR24362:SF258	EC:2.7.11.1	KOG0591	K08857	GO:0004672 GO:0004713 GO:0005524 GO:0006468	AT3G20860	NIMA-related kinase 5			LOC_Os02g37830	protein kinase domain containing protein, expressed
gene	29581047	29584233	Vigun01g119500							1	Vigun01g119500	Vigun01g119500.1	Vigun01g119500.1.p	PF00226	PTHR24078 PTHR24078:SF276		KOG0719	K09529		AT5G06910	J-domain protein 6	Cre09.g389550	DnaJ-like protein	LOC_Os02g10220	heat shock protein DnaJ, putative, expressed
gene	29595395	29599152	Vigun01g119600							1	Vigun01g119600	Vigun01g119600.1	Vigun01g119600.1.p	PF00069 PF08263 PF13855	PTHR27000 PTHR27000:SF146	EC:2.7.11.1	KOG1187		GO:0004672 GO:0004713 GO:0005515 GO:0005524 GO:0006468	AT5G06940	Leucine-rich repeat receptor-like protein kinase family protein	Cre12.g511950	(1 of 6) PF08263 - Leucine rich repeat N-terminal domain (LRRNT_2)	LOC_Os04g39650	receptor protein kinase CLAVATA1 precursor, putative, expressed
gene	29611042	29612395	Vigun01g119701							1	Vigun01g119701	Vigun01g119701.1	Vigun01g119701.1.p
gene	29623358	29623945	Vigun01g119800							1	Vigun01g119800	Vigun01g119800.1	Vigun01g119800.1.p
gene	29630073	29633810	Vigun01g119900							1	Vigun01g119900	Vigun01g119900.1	Vigun01g119900.1.p	PF00847	PTHR32467 PTHR32467:SF34			K09285	GO:0003677 GO:0003700 GO:0006355 GO:0007275
gene	29638767	29643632	Vigun01g120000							1	Vigun01g120000	Vigun01g120000.1	Vigun01g120000.1.p	PF00847	PTHR32467 PTHR32467:SF25			K09285	GO:0003677 GO:0003700 GO:0006355 GO:0007275
gene	29646085	29651359	Vigun01g120100							1	Vigun01g120100	Vigun01g120100.1	Vigun01g120100.1.p		PTHR31344 PTHR31344:SF4					AT2G42320	nucleolar protein gar2-related	Cre10.g446000	(1 of 3) PF10358 - N-terminal C2 in EEIG1 and EHBP1 proteins (NT-C2)	LOC_Os09g31230	expressed protein
gene	29678651	29683337	Vigun01g120200							1	Vigun01g120200	Vigun01g120200.1	Vigun01g120200.1.p	PF00295	PTHR31339 PTHR31339:SF10	EC:3.2.1.82			GO:0004650 GO:0005975	AT3G57790	Pectin lyase-like superfamily protein			LOC_Os09g31270	polygalacturonase, putative, expressed
gene	29693955	29702405	Vigun01g120250							1	Vigun01g120250	Vigun01g120250.1	Vigun01g120250.1.p
gene	29706606	29707390	Vigun01g120300							1	Vigun01g120300	Vigun01g120300.1	Vigun01g120300.1.p	PF00891	PTHR11746 PTHR11746:SF112	EC:2.1.1.154 EC:2.1.1.65			GO:0008168 GO:0008171
gene	29710620	29710814	Vigun01g120400							1	Vigun01g120400	Vigun01g120400.1	Vigun01g120400.1.p	PF00891	PTHR11746 PTHR11746:SF112	EC:2.1.1.154 EC:2.1.1.65			GO:0008168 GO:0008171
gene	29711003	29716302	Vigun01g120500							1	Vigun01g120500	Vigun01g120500.1	Vigun01g120500.1.p	PF01974 PF02778	PTHR21227 PTHR21227:SF0	EC:4.6.1.16	KOG4685	K15322	GO:0000213 GO:0003676 GO:0004518 GO:0006388	AT3G45590	splicing endonuclease 1			LOC_Os06g33980	tRNA-splicing endonuclease subunit Sen2, putative, expressed
gene	29717741	29720226	Vigun01g120600							1	Vigun01g120600	Vigun01g120600.1	Vigun01g120600.1.p
gene	29726022	29735968	Vigun01g120700							1	Vigun01g120700	Vigun01g120700.1	Vigun01g120700.1.p	PF00010	PTHR12565 PTHR12565:SF112				GO:0046983	AT2G42300	basic helix-loop-helix (bHLH) DNA-binding superfamily protein
gene	29761831	29765944	Vigun01g120800							1	Vigun01g120800	Vigun01g120800.1	Vigun01g120800.1.p	PF03311	PTHR12290		KOG2729		GO:0016020 GO:0035556	AT3G12180	Cornichon family protein	Cre01.g036550	Cornichon-like protein	LOC_Os12g32180	cornichon protein, putative, expressed
gene	29771590	29775591	Vigun01g120900							1	Vigun01g120900	Vigun01g120900.1	Vigun01g120900.1.p	PF00069 PF08263 PF13855	PTHR27008 PTHR27008:SF41	EC:2.7.11.1	KOG1187		GO:0004672 GO:0004713 GO:0005515 GO:0005524 GO:0006468	AT3G57830	Leucine-rich repeat protein kinase family protein	Cre07.g346550	(1 of 26) KOG1187 - Serine/threonine protein kinase	LOC_Os08g39590	inactive receptor kinase At2g26730 precursor, putative, expressed
gene	29787133	29790754	Vigun01g121000							1	Vigun01g121000	Vigun01g121000.1	Vigun01g121000.1.p	PF00010	PTHR16223 PTHR16223:SF29				GO:0046983	AT2G42280	basic helix-loop-helix (bHLH) DNA-binding superfamily protein
gene	29794615	29796220	Vigun01g121100							1	Vigun01g121100	Vigun01g121100.1	Vigun01g121100.1.p		PTHR35119 PTHR35119:SF1					AT2G42260	uv-b-insensitive 4			LOC_Os04g39670	expressed protein
gene	29805979	29806711	Vigun01g121200							1	Vigun01g121200	Vigun01g121200.1	Vigun01g121200.1.p
gene	29817675	29819914	Vigun01g121300							1	Vigun01g121300	Vigun01g121300.1	Vigun01g121300.1.p	PF00067	PTHR24298 PTHR24298:SF129	EC:1.14.13.28			GO:0004497 GO:0005506 GO:0016705 GO:0020037 GO:0055114					LOC_Os06g41070	cytochrome P450, putative, expressed
gene	29824778	29826744	Vigun01g121400							1	Vigun01g121400	Vigun01g121400.1	Vigun01g121400.1.p	PF00067	PTHR24298 PTHR24298:SF125	EC:1.14.13.28	KOG0156		GO:0004497 GO:0005506 GO:0016705 GO:0020037 GO:0055114	AT2G42250	cytochrome P450, family 712, subfamily A, polypeptide 1
gene	29831090	29833364	Vigun01g121500							1	Vigun01g121500	Vigun01g121500.1	Vigun01g121500.1.p	PF00067	PTHR24298 PTHR24298:SF113	EC:1.14.13.28			GO:0004497 GO:0005506 GO:0016705 GO:0020037 GO:0055114	AT5G06900	cytochrome P450, family 93, subfamily D, polypeptide 1			LOC_Os06g41070	cytochrome P450, putative, expressed
gene	29833749	29836114	Vigun01g121600							1	Vigun01g121600	Vigun01g121600.1	Vigun01g121600.1.p	PF00067	PTHR24298 PTHR24298:SF129	EC:1.14.13.28			GO:0004497 GO:0005506 GO:0016705 GO:0020037 GO:0055114					LOC_Os06g41070	cytochrome P450, putative, expressed
gene	29848622	29849530	Vigun01g121700							1	Vigun01g121700	Vigun01g121700.1	Vigun01g121700.1.p		PTHR12001 PTHR12001:SF52	EC:2.5.1.29
gene	29853957	29857905	Vigun01g121800							1	Vigun01g121800	Vigun01g121800.1	Vigun01g121800.1.p	PF12695	PTHR13617 PTHR13617:SF14		KOG1551			AT3G12150	(1 of 65) PF12695 - Alpha/beta hydrolase family (Abhydrolase_5)	Cre02.g076150	(1 of 1) KOG1551 - Uncharacterized conserved protein	LOC_Os02g10160	AGAP003371-PA, putative, expressed
gene	29860833	29862491	Vigun01g121900							1	Vigun01g121900	Vigun01g121900.1	Vigun01g121900.1.p	PF00338	PTHR11700 PTHR11700:SF10		KOG0900	K02969	GO:0003735 GO:0005840 GO:0006412 GO:0015935	AT3G47370	Ribosomal protein S10p/S20e family protein	Cre16.g660150	(1 of 1) K02969 - small subunit ribosomal protein S20e (RP-S20e, RPS20)	LOC_Os10g08930	S10/S20 domain containing ribosomal protein, putative, expressed
gene	29862932	29864305	Vigun01g122000							1	Vigun01g122000	Vigun01g122000.1	Vigun01g122000.1.p	PF00560 PF08263	PTHR27000 PTHR27000:SF136				GO:0005515	AT5G06860	polygalacturonase inhibiting protein 1			LOC_Os05g01430	polygalacturonase inhibitor 2 precursor, putative, expressed
gene	29869264	29876292	Vigun01g122100							1	Vigun01g122100	Vigun01g122100.1	Vigun01g122100.1.p	PF00170 PF14144	PTHR22952 PTHR22952:SF151			K14431	GO:0003700 GO:0006351 GO:0006355 GO:0043565	AT5G06839	bZIP transcription factor family protein			LOC_Os09g31390	transcription factor, putative, expressed
gene	29896104	29900179	Vigun01g122200							1	Vigun01g122200	Vigun01g122200.1	Vigun01g122200.1.p	PF00168 PF06398	PTHR10024 PTHR10024:SF243				GO:0005515	AT3G57880	Calcium-dependent lipid-binding (CaLB domain) plant phosphoribosyltransferase family protein	Cre16.g689950	(1 of 1) PF00168//PF08372 - C2 domain (C2) // Plant phosphoribosyltransferase C-terminal (PRT_C)	LOC_Os05g30750	anthranilate phosphoribosyltransferase, putative, expressed
gene	29912866	29931347	Vigun01g122300							1	Vigun01g122300	Vigun01g122300.1	Vigun01g122300.1.p	PF07986	PTHR16052 PTHR16052:SF1			K16810	GO:0000902 GO:0003779 GO:0007010	AT3G57890	Tubulin binding cofactor C domain-containing protein	Cre09.g394880	(1 of 1) K16810 - TBCC domain-containing protein 1 (TBCCD1)	LOC_Os02g10130	tubulin binding cofactor C, putative, expressed
gene	29931843	29940510	Vigun01g122400							1	Vigun01g122400	Vigun01g122400.1	Vigun01g122400.1.p	PF07986	PTHR16052 PTHR16052:SF0			K16810	GO:0000902 GO:0003779 GO:0007010	AT3G57890	Tubulin binding cofactor C domain-containing protein	Cre09.g394880	(1 of 1) K16810 - TBCC domain-containing protein 1 (TBCCD1)	LOC_Os02g10130	tubulin binding cofactor C, putative, expressed
gene	29942649	29947213	Vigun01g122500							1	Vigun01g122500	Vigun01g122500.1	Vigun01g122500.1.p	PF01095	PTHR31321 PTHR31321:SF8	EC:3.1.1.11			GO:0005618 GO:0030599 GO:0042545	AT1G05310	Pectin lyase-like superfamily protein			LOC_Os08g10604	pectinesterase, putative, expressed
gene	29947478	29950841	Vigun01g122600							1	Vigun01g122600	Vigun01g122600.1	Vigun01g122600.1.p	PF00581	PTHR12231 PTHR12231:SF111					AT2G42220	Rhodanese/Cell cycle control phosphatase superfamily protein			LOC_Os09g10750	rhodanese-like, putative, expressed
gene	29950842	29957017	Vigun01g122701							1	Vigun01g122701	Vigun01g122701.1	Vigun01g122701.1.p	PF00069 PF08263 PF13855	PTHR27001 PTHR27001:SF8	EC:2.7.11.1	KOG1187	K04730	GO:0004672 GO:0004713 GO:0005515 GO:0005524 GO:0006468			Cre07.g346550	(1 of 26) KOG1187 - Serine/threonine protein kinase
gene	29958625	29963272	Vigun01g122800							1	Vigun01g122800	Vigun01g122800.2	Vigun01g122800.2.p	PF02466	PTHR14110 PTHR14110:SF4		KOG3225	K17790		AT2G42210	Mitochondrial import inner membrane translocase subunit Tim17/Tim22/Tim23 family protein			LOC_Os02g48610	mitochondrial import inner membrane translocase subunit Tim17, putative, expressed
gene	29964338	29969473	Vigun01g122900							1	Vigun01g122900	Vigun01g122900.1	Vigun01g122900.1.p	PF03110	PTHR31251 PTHR31251:SF23				GO:0003677 GO:0005634	AT2G42200	squamosa promoter binding protein-like 9			LOC_Os08g39890	OsSPL14 - SBP-box gene family member, expressed
gene	29984538	29987058	Vigun01g123000							1	Vigun01g123000	Vigun01g123000.1	Vigun01g123000.1.p		PTHR34055 PTHR34055:SF4					AT3G57930	(1 of 2) PTHR34055:SF4 - EXPRESSED PROTEIN			LOC_Os02g48600	expressed protein
gene	29996557	29999478	Vigun01g123101							1	Vigun01g123101	Vigun01g123101.1	Vigun01g123101.1.p	PF02536	PTHR13068 PTHR13068:SF38		KOG1267		GO:0003690 GO:0005739 GO:0006355
gene	30000089	30005048	Vigun01g123200							1	Vigun01g123200	Vigun01g123200.1	Vigun01g123200.1.p	PF00076	PTHR24012 PTHR24012:SF490		KOG4205	K12741	GO:0000166 GO:0003676
gene	30008814	30014144	Vigun01g123300							1	Vigun01g123300	Vigun01g123300.1	Vigun01g123300.1.p		PTHR31314 PTHR31314:SF7				GO:0003677
gene	30017342	30020587	Vigun01g123400							1	Vigun01g123400	Vigun01g123400.1	Vigun01g123400.1.p	PF00249 PF14379	PTHR31314 PTHR31314:SF7				GO:0003677					LOC_Os04g56990	Myb-like DNA-binding domain containing protein, putative, expressed
gene	30039091	30040283	Vigun01g123500							1	Vigun01g123500	Vigun01g123500.1	Vigun01g123500.1.p	PF05553	PTHR33450 PTHR33450:SF4					AT3G57950	(1 of 28) PF05553 - Cotton fibre expressed protein (DUF761)			LOC_Os04g56995	expressed protein
gene	30044091	30044963	Vigun01g123600							1	Vigun01g123600	Vigun01g123600.1	Vigun01g123600.1.p
gene	30054196	30055632	Vigun01g123650							1	Vigun01g123650	Vigun01g123650.1	Vigun01g123650.1.p	PF03735	PTHR33432
gene	30057014	30061811	Vigun01g123700							1	Vigun01g123700	Vigun01g123700.1	Vigun01g123700.1.p	PF08743	PTHR16140 PTHR16140:SF5				GO:0005634 GO:0006281 GO:0030915			Cre04.g215650	(1 of 1) KOG2866 - Uncharacterized conserved protein
gene	30069790	30072755	Vigun01g123800							1	Vigun01g123800	Vigun01g123800.1	Vigun01g123800.1.p	PF00013 PF00642 PF14608	PTHR10288 PTHR10288:SF154				GO:0003676 GO:0003723 GO:0046872	AT3G12130	KH domain-containing protein / zinc finger (CCCH type) family protein			LOC_Os02g10080	zinc finger C-x8-C-x5-C-x3-H type family protein, expressed
gene	30078786	30085222	Vigun01g123900							1	Vigun01g123900	Vigun01g123900.1	Vigun01g123900.1.p	PF00013 PF00642 PF14608	PTHR10288 PTHR10288:SF154				GO:0003676 GO:0003723 GO:0046872	AT3G12130	KH domain-containing protein / zinc finger (CCCH type) family protein			LOC_Os02g10080	zinc finger C-x8-C-x5-C-x3-H type family protein, expressed
gene	30093631	30096712	Vigun01g124000							1	Vigun01g124000	Vigun01g124000.2	Vigun01g124000.2.p	PF00013 PF00642 PF14608	PTHR10288 PTHR10288:SF154				GO:0003676 GO:0003723 GO:0046872	AT3G12130	KH domain-containing protein / zinc finger (CCCH type) family protein			LOC_Os02g10080	zinc finger C-x8-C-x5-C-x3-H type family protein, expressed
gene	30100062	30103312	Vigun01g124100							1	Vigun01g124100	Vigun01g124100.1	Vigun01g124100.1.p	PF03760	PTHR33493 PTHR33493:SF2				GO:0009790					LOC_Os08g23870	late embryogenesis abundant group 1, putative, expressed
gene	30107017	30107917	Vigun01g124200							1	Vigun01g124200	Vigun01g124200.1	Vigun01g124200.1.p	PF03760	PTHR33493 PTHR33493:SF2				GO:0009790	AT5G06760	Late Embryogenesis Abundant 4-5			LOC_Os08g23870	late embryogenesis abundant group 1, putative, expressed
gene	30119911	30126145	Vigun01g124300							1	Vigun01g124300	Vigun01g124300.1	Vigun01g124300.1.p	PF00487 PF11960	PTHR32100 PTHR32100:SF13	EC:1.14.19.6 EC:1.3.1.35		K10256	GO:0006629 GO:0016717 GO:0055114	AT3G12120	fatty acid desaturase 2	Cre17.g711150	Fatty acid desaturase, delta-12	LOC_Os02g48560	fatty acid desaturase, putative, expressed
gene	30135071	30141483	Vigun01g124400							1	Vigun01g124400	Vigun01g124400.1	Vigun01g124400.1.p	PF04042	PTHR10416 PTHR10416:SF0	EC:2.7.7.7		K02328	GO:0003677 GO:0003887 GO:0006260	AT2G42120	DNA polymerase delta small subunit	Cre08.g374050	DNA polymerase delta, small subunit	LOC_Os03g03650	POLD2 - Putative DNA polymerase delta complex subunit, expressed
gene	30142317	30143464	Vigun01g124500							1	Vigun01g124500	Vigun01g124500.1	Vigun01g124500.1.p		PTHR36355 PTHR36355:SF1					AT2G42110				LOC_Os03g03630	expressed protein
gene	30151296	30153820	Vigun01g124600							1	Vigun01g124600	Vigun01g124600.1	Vigun01g124600.1.p	PF00481	PTHR13832 PTHR13832:SF239	EC:3.1.3.16	KOG0700		GO:0003824 GO:0004722 GO:0006470
gene	30154790	30158475	Vigun01g124700							1	Vigun01g124700	Vigun01g124700.1	Vigun01g124700.1.p	PF00022	PTHR11937 PTHR11937:SF255			K10355		AT3G46520	actin-12	Cre13.g603700	Actin, flagellar inner arm dynein subunit
gene	30169875	30173659	Vigun01g124800							1	Vigun01g124800	Vigun01g124800.1	Vigun01g124800.1.p	PF00226						AT2G42080	Chaperone DnaJ-domain superfamily protein			LOC_Os07g28800	heat shock protein DnaJ, putative, expressed
gene	30173982	30178591	Vigun01g124900							1	Vigun01g124900	Vigun01g124900.1	Vigun01g124900.1.p	PF00293 PF14803	PTHR22769 PTHR22769:SF3	EC:3.6.1.13 EC:3.6.1.18		K18453	GO:0016787	AT2G42070	nudix hydrolase homolog 23	Cre06.g285200	Nucleoside diphosphate hydrolase	LOC_Os09g38040	hydrolase, NUDIX family protein, expressed
gene	30183422	30189477	Vigun01g125000							1	Vigun01g125000	Vigun01g125000.1	Vigun01g125000.1.p	PF01545	PTHR11562 PTHR11562:SF23		KOG1484	K14692	GO:0006812 GO:0008324 GO:0016021 GO:0055085	AT3G12100	Cation efflux family protein			LOC_Os02g58580	cation efflux family protein, putative, expressed
gene	30190408	30192144	Vigun01g125100							1	Vigun01g125100	Vigun01g125100.1	Vigun01g125100.1.p	PF03107 PF07649	PTHR32410 PTHR32410:SF152				GO:0005515 GO:0008270 GO:0047134 GO:0055114	AT5G45730	Cysteine/Histidine-rich C1 domain family protein
gene	30201543	30201907	Vigun01g125200							1	Vigun01g125200	Vigun01g125200.1	Vigun01g125200.1.p
gene	30202300	30204892	Vigun01g125300							1	Vigun01g125300	Vigun01g125300.1	Vigun01g125300.1.p		PTHR13871 PTHR13871:SF36
gene	30215142	30217868	Vigun01g125400							1	Vigun01g125400	Vigun01g125400.1	Vigun01g125400.1.p	PF08879	PTHR31602 PTHR31602:SF19				GO:0000175 GO:0003723 GO:0005634 GO:0006351 GO:0006396 GO:0032502	AT2G42040	(1 of 12) PF08879 - WRC (WRC)
gene	30246006	30247558	Vigun01g125500							1	Vigun01g125500	Vigun01g125500.1	Vigun01g125500.1.p	PF00141	PTHR31388 PTHR31388:SF8	EC:1.11.1.7		K00430	GO:0004601 GO:0006979 GO:0020037 GO:0055114	AT5G06720	peroxidase 2			LOC_Os03g13200	peroxidase precursor, putative, expressed
gene	30262374	30264739	Vigun01g125600							1	Vigun01g125600	Vigun01g125600.1	Vigun01g125600.1.p	PF13920	PTHR12313 PTHR12313:SF14	EC:6.3.2.19	KOG0823	K10666	GO:0005515 GO:0008270	AT3G58030	RING/U-box superfamily protein			LOC_Os05g39380	zinc finger, C3HC4 type domain containing protein, expressed
gene	30287335	30289266	Vigun01g125700							1	Vigun01g125700	Vigun01g125700.1	Vigun01g125700.1.p	PF00046 PF02183	PTHR24326 PTHR24326:SF243		KOG0483	K09338	GO:0003677 GO:0003700 GO:0006355 GO:0043565
gene	30296647	30299814	Vigun01g125800							1	Vigun01g125800	Vigun01g125800.1	Vigun01g125800.1.p	PF13839 PF14416	PTHR32285 PTHR32285:SF22				GO:0006520 GO:0016597 GO:0016743	AT5G06700	Plant protein of unknown function (DUF828)			LOC_Os06g10560	leaf senescence related protein, putative, expressed
gene	30311620	30313529	Vigun01g125900							1	Vigun01g125900	Vigun01g125900.1	Vigun01g125900.1.p	PF00085	PTHR10438 PTHR10438:SF283	EC:3.5.1.52	KOG0907		GO:0006662 GO:0015035 GO:0045454					LOC_Os02g53400	thioredoxin, putative, expressed
gene	30315707	30318014	Vigun01g126000							1	Vigun01g126000	Vigun01g126000.1	Vigun01g126000.1.p	PF08327 PF09229	PTHR13009 PTHR13009:SF8		KOG2936		GO:0001671 GO:0006950 GO:0051087	AT3G12050	Aha1 domain-containing protein	Cre03.g199300	(1 of 1) KOG2936 - Uncharacterized conserved protein	LOC_Os08g36150	activator of 90 kDa heat shock protein ATPase homolog, putative, expressed
gene	30318659	30321653	Vigun01g126100							1	Vigun01g126100	Vigun01g126100.1	Vigun01g126100.1.p	PF02245	PTHR10429	EC:3.2.2.21	KOG4486	K03652	GO:0003677 GO:0003824 GO:0003905 GO:0006284	AT3G12040	DNA-3-methyladenine glycosylase (MAG)			LOC_Os02g53430	DNA-3-methyladenine glycosylase, putative, expressed
gene	30322078	30329234	Vigun01g126200							1	Vigun01g126200	Vigun01g126200.2	Vigun01g126200.2.p	PF04130	PTHR19302 PTHR19302:SF14			K16570	GO:0000226 GO:0000922 GO:0005815 GO:0005856 GO:0007020	AT5G06680	spindle pole body component 98	Cre11.g467745	Gamma tubulin interacting protein	LOC_Os09g27370	Spc97 / Spc98 family protein, putative, expressed
gene	30334560	30338941	Vigun01g126300							1	Vigun01g126300	Vigun01g126300.1	Vigun01g126300.1.p	PF03145	PTHR10315 PTHR10315:SF45	EC:6.3.2.19	KOG3002	K04506	GO:0004842 GO:0005515 GO:0005634 GO:0006511 GO:0007275 GO:0008270 GO:0016567	AT3G58040	seven in absentia of Arabidopsis 2
gene	30340489	30343309	Vigun01g126400							1	Vigun01g126400	Vigun01g126400.1	Vigun01g126400.1.p	PF07714	PTHR27001 PTHR27001:SF202	EC:2.7.11.1	KOG1187		GO:0004672 GO:0004713 GO:0005524 GO:0006468	AT2G41970	Protein kinase superfamily protein			LOC_Os02g35760	STRUBBELIG-RECEPTOR FAMILY 7 precursor, putative, expressed
gene	30353518	30361614	Vigun01g126500							1	Vigun01g126500	Vigun01g126500.1	Vigun01g126500.1.p		PTHR16897					AT3G58050				LOC_Os10g01610	expressed protein
gene	30372810	30374975	Vigun01g126600							1	Vigun01g126600	Vigun01g126600.1	Vigun01g126600.1.p		PTHR37217 PTHR37217:SF1					AT2G41950				LOC_Os03g12560	expressed protein
gene	30388367	30389166	Vigun01g126700							1	Vigun01g126700	Vigun01g126700.1	Vigun01g126700.1.p
gene	30395428	30417352	Vigun01g126800							1	Vigun01g126800	Vigun01g126800.1	Vigun01g126800.1.p	PF00225	PTHR24115 PTHR24115:SF70	EC:3.6.4.4	KOG0242	K11498	GO:0003777 GO:0005524 GO:0005871 GO:0007018 GO:0008017	AT5G06670	P-loop containing nucleoside triphosphate hydrolases superfamily protein	Cre05.g235500	Kinesin motor protein	LOC_Os02g53520	kinesin motor domain containing protein, putative, expressed
gene	30422801	30432855	Vigun01g126900							1	Vigun01g126900	Vigun01g126900.1	Vigun01g126900.1.p	PF07035	PTHR12897				GO:0005515	AT3G12010	(1 of 1) PTHR12897 - COLON CANCER-ASSOCIATED PROTEIN MIC1	Cre08.g370250	(1 of 1) PTHR12897 - COLON CANCER-ASSOCIATED PROTEIN MIC1	LOC_Os10g26140	CPuORF15 - conserved peptide uORF-containing transcript, expressed
gene	30433096	30434261	Vigun01g127000							1	Vigun01g127000	Vigun01g127000.1	Vigun01g127000.1.p		PTHR34561					AT3G12012	conserved peptide upstream open reading frame 20
gene	30451310	30451645	Vigun01g127050							1	Vigun01g127050	Vigun01g127050.1	Vigun01g127050.1.p		PTHR33163 PTHR33163:SF3
gene	30485206	30486637	Vigun01g127100							1	Vigun01g127100	Vigun01g127100.1	Vigun01g127100.1.p						GO:0046872					LOC_Os02g53530	ZOS2-17 - C2H2 zinc finger protein, expressed
gene	30501237	30501815	Vigun01g127200							1	Vigun01g127200	Vigun01g127200.1	Vigun01g127200.1.p	PF03018	PTHR21495 PTHR21495:SF71					AT1G65870	Disease resistance-responsive (dirigent-like protein) family protein			LOC_Os11g07830	dirigent, putative, expressed
gene	30510192	30511478	Vigun01g127400							1	Vigun01g127400	Vigun01g127400.1	Vigun01g127400.1.p	PF03018	PTHR21495 PTHR21495:SF71					AT1G65870	Disease resistance-responsive (dirigent-like protein) family protein			LOC_Os11g07830	dirigent, putative, expressed
gene	30521294	30522452	Vigun01g127500							1	Vigun01g127500	Vigun01g127500.1	Vigun01g127500.1.p	PF03018	PTHR21495 PTHR21495:SF71									LOC_Os11g07830	dirigent, putative, expressed
gene	30540598	30541696	Vigun01g127600							1	Vigun01g127600	Vigun01g127600.1	Vigun01g127600.1.p	PF03018	PTHR21495 PTHR21495:SF71									LOC_Os11g07830	dirigent, putative, expressed
gene	30558577	30559786	Vigun01g127700							1	Vigun01g127700	Vigun01g127700.1	Vigun01g127700.1.p	PF03018	PTHR21495 PTHR21495:SF71
gene	30569328	30570514	Vigun01g127800							1	Vigun01g127800	Vigun01g127800.1	Vigun01g127800.1.p	PF03018	PTHR21495 PTHR21495:SF71
gene	30582783	30583324	Vigun01g127900							1	Vigun01g127900	Vigun01g127900.1	Vigun01g127900.1.p	PF03018	PTHR21495 PTHR21495:SF71					AT1G65870	Disease resistance-responsive (dirigent-like protein) family protein			LOC_Os11g07830	dirigent, putative, expressed
gene	30588524	30592186	Vigun01g128000							1	Vigun01g128000	Vigun01g128000.1	Vigun01g128000.1.p	PF01535 PF13041	PTHR24015 PTHR24015:SF878				GO:0005515					LOC_Os12g13110	pentatricopeptide, putative, expressed
gene	30592368	30593194	Vigun01g128100							1	Vigun01g128100	Vigun01g128100.1	Vigun01g128100.1.p	PF00125 PF16211	PTHR23430		KOG1756	K11251	GO:0000786 GO:0003677 GO:0005634 GO:0046982			Cre06.g266700	Histone H2A
gene	30598971	30603444	Vigun01g128200							1	Vigun01g128200	Vigun01g128200.1	Vigun01g128200.1.p		PTHR31996					AT1G20770	(1 of 1) PTHR31996:SF2 - COILED-COIL DOMAIN-CONTAINING PROTEIN 115			LOC_Os04g43040	expressed protein
gene	30609506	30610007	Vigun01g128250							1	Vigun01g128250	Vigun01g128250.1	Vigun01g128250.1.p
gene	30612761	30617182	Vigun01g128300							1	Vigun01g128300	Vigun01g128300.1	Vigun01g128300.1.p	PF07859	PTHR23024 PTHR23024:SF98	EC:3.1.1.1	KOG1515	K14493	GO:0008152 GO:0016787	AT3G63010	alpha/beta-Hydrolases superfamily protein			LOC_Os05g33730	gibberellin receptor GID1L2, putative, expressed
gene	30629293	30631068	Vigun01g128400							1	Vigun01g128400	Vigun01g128400.1	Vigun01g128400.1.p	PF01535 PF13041	PTHR24015 PTHR24015:SF826					AT2G30780	Tetratricopeptide repeat (TPR)-like superfamily protein			LOC_Os05g33760	PPR repeat domain containing protein, putative, expressed
gene	30641788	30643819	Vigun01g128500							1	Vigun01g128500	Vigun01g128500.1	Vigun01g128500.1.p	PF00560 PF08263	PTHR27000 PTHR27000:SF105		KOG4579		GO:0005515	AT1G03440	Leucine-rich repeat (LRR) family protein			LOC_Os05g33690	receptor-like protein kinase precursor, putative, expressed
gene	30650838	30657100	Vigun01g128600							1	Vigun01g128600	Vigun01g128600.1	Vigun01g128600.1.p	PF12490	PTHR13268 PTHR13268:SF2		KOG2109		GO:0005515	AT1G03380	homolog of yeast autophagy 18 (ATG18) G
gene	30667647	30671206	Vigun01g128700							1	Vigun01g128700	Vigun01g128700.1	Vigun01g128700.1.p	PF00069	PTHR27001 PTHR27001:SF54	EC:2.7.11.1	KOG1187		GO:0004672 GO:0004713 GO:0005524 GO:0006468	AT5G35960	Protein kinase family protein
gene	30676222	30678741	Vigun01g128800							1	Vigun01g128800	Vigun01g128800.1	Vigun01g128800.1.p	PF00069	PTHR27006 PTHR27006:SF36	EC:2.7.11.1	KOG1187		GO:0004672 GO:0004713 GO:0005524 GO:0006468	AT2G48010	receptor-like kinase in in flowers 3	Cre14.g625050	(1 of 40) PTHR23257//PTHR23257:SF513 - SERINE-THREONINE PROTEIN KINASE // SUBFAMILY NOT NAMED	LOC_Os01g28730	protein kinase domain containing protein, expressed
gene	30686630	30688472	Vigun01g128900							1	Vigun01g128900	Vigun01g128900.1	Vigun01g128900.1.p	PF04676 PF04677	PTHR12072 PTHR12072:SF5				GO:0003824 GO:0004222
gene	30690378	30691682	Vigun01g128950							1	Vigun01g128950	Vigun01g128950.1	Vigun01g128950.1.p	PF13851					GO:0031514 GO:0048870
gene	30699775	30702163	Vigun01g129000							1	Vigun01g129000	Vigun01g129000.1	Vigun01g129000.1.p	PF07714	PTHR27006 PTHR27006:SF36	EC:2.7.11.1	KOG1187		GO:0004672 GO:0004713 GO:0005524 GO:0006468			Cre14.g625050	(1 of 40) PTHR23257//PTHR23257:SF513 - SERINE-THREONINE PROTEIN KINASE // SUBFAMILY NOT NAMED	LOC_Os01g28730	protein kinase domain containing protein, expressed
gene	30704413	30708656	Vigun01g129100							1	Vigun01g129100	Vigun01g129100.1	Vigun01g129100.1.p	PF07690	PTHR23500 PTHR23500:SF112		KOG0254	K08145	GO:0016020 GO:0016021 GO:0022891 GO:0055085	AT2G48020	Major facilitator superfamily protein
gene	30710985	30719080	Vigun01g129200							1	Vigun01g129200	Vigun01g129200.1	Vigun01g129200.1.p	PF07690	PTHR23500 PTHR23500:SF112		KOG0254		GO:0016020 GO:0016021 GO:0022891 GO:0055085	AT2G48020	Major facilitator superfamily protein
gene	30728764	30733031	Vigun01g129400							1	Vigun01g129400	Vigun01g129400.1	Vigun01g129400.1.p	PF07690	PTHR23500 PTHR23500:SF112		KOG0254	K08145	GO:0016020 GO:0016021 GO:0022891 GO:0055085	AT2G48020	Major facilitator superfamily protein
gene	30733032	30735938	Vigun01g129500							1	Vigun01g129500	Vigun01g129500.1	Vigun01g129500.1.p	PF03321	PTHR31901 PTHR31901:SF15			K14487						LOC_Os05g05180	OsGH3.6 - Probable indole-3-acetic acid-amido synthetase, expressed
gene	30746459	30749182	Vigun01g129600							1	Vigun01g129600	Vigun01g129600.1	Vigun01g129600.1.p	PF03372	PTHR14859 PTHR14859:SF2					AT2G48030	DNAse I-like superfamily protein			LOC_Os03g24610	endonuclease/exonuclease/phosphatase family domain containing protein, expressed
gene	30752924	30754597	Vigun01g129700							1	Vigun01g129700	Vigun01g129700.1	Vigun01g129700.1.p		PTHR36359 PTHR36359:SF1					AT2G48070	resistance to phytophthora 1	Cre03.g145207	Conserved in the Plant Lineage and Diatoms	LOC_Os05g33520	expressed protein
gene	30755145	30757309	Vigun01g129800							1	Vigun01g129800	Vigun01g129800.1	Vigun01g129800.1.p	PF15985	PTHR21321 PTHR21321:SF4		KOG3013	K03679	GO:0000178 GO:0003723	AT1G03360	ribosomal RNA processing 4	Cre12.g496450	RNA binding component of exosome complex	LOC_Os04g43922	exosome complex exonuclease rrp4, putative, expressed
gene	30761758	30771024	Vigun01g130000							1	Vigun01g130000	Vigun01g130000.1	Vigun01g130000.1.p		PTHR31447 PTHR31447:SF2		KOG4176		GO:0016491 GO:0055114	AT4G02940	oxidoreductase, 2OG-Fe(II) oxygenase family protein			LOC_Os05g33310	oxidoreductase, 2OG-Fe oxygenase family protein, putative, expressed
gene	30783199	30785134	Vigun01g130100							1	Vigun01g130100	Vigun01g130100.1	Vigun01g130100.1.p		PTHR36746
gene	30788367	30788774	Vigun01g130200							1	Vigun01g130200	Vigun01g130200.1	Vigun01g130200.1.p		PTHR36746 PTHR36746:SF1					AT2G48090
gene	30790972	30791298	Vigun01g130242							1	Vigun01g130242	Vigun01g130242.1	Vigun01g130242.1.p		PTHR36746					AT2G48090
gene	30794212	30794599	Vigun01g130284							1	Vigun01g130284	Vigun01g130284.1	Vigun01g130284.1.p	PF02536	PTHR13068 PTHR13068:SF18				GO:0003690 GO:0005739 GO:0006355
gene	30794622	30807146	Vigun01g130326							1	Vigun01g130326	Vigun01g130326.1	Vigun01g130326.1.p	PF02536	PTHR13068 PTHR13068:SF18				GO:0003690 GO:0005739 GO:0006355
gene	30802705	30803771	Vigun01g130368							1	Vigun01g130368	Vigun01g130368.1	Vigun01g130368.1.p		PTHR36746 PTHR36746:SF1					AT2G48090
gene	30833709	30834035	Vigun01g130410							1	Vigun01g130410	Vigun01g130410.1	Vigun01g130410.1.p		PTHR36746					AT2G48090
gene	30837012	30838142	Vigun01g130452							1	Vigun01g130452	Vigun01g130452.1	Vigun01g130452.1.p	PF02536	PTHR13068 PTHR13068:SF18				GO:0003684 GO:0003690 GO:0005739 GO:0006289 GO:0006355 GO:0043161	AT5G64950	Mitochondrial transcription termination factor family protein
gene	30846342	30852420	Vigun01g130500							1	Vigun01g130500	Vigun01g130500.1	Vigun01g130500.1.p	PF07765	PTHR32258 PTHR32258:SF0		KOG0962			AT1G03080	kinase interacting (KIP1-like) family protein			LOC_Os10g28610	KIP1, putative, expressed
gene	30853935	30858137	Vigun01g130600							1	Vigun01g130600	Vigun01g130600.1	Vigun01g130600.1.p	PF01926 PF03143 PF03144	PTHR23115 PTHR23115:SF155	EC:3.6.5.3		K02358	GO:0003746 GO:0003924 GO:0005525 GO:0005622 GO:0006414	AT4G02930	GTP binding Elongation factor Tu family protein	Cre06.g259150	Translation elongation factor Tu family protein	LOC_Os03g63410	elongation factor Tu, putative, expressed
gene	30859740	30860501	Vigun01g130633							1	Vigun01g130633	Vigun01g130633.1	Vigun01g130633.1.p		PTHR35095
gene	30860905	30863893	Vigun01g130666							1	Vigun01g130666	Vigun01g130666.1	Vigun01g130666.1.p	PF02536	PTHR13068 PTHR13068:SF18		KOG1267	K15032	GO:0003684 GO:0003690 GO:0005739 GO:0006289 GO:0006355 GO:0043161	AT5G64950	Mitochondrial transcription termination factor family protein
gene	30868876	30873990	Vigun01g130700							1	Vigun01g130700	Vigun01g130700.1	Vigun01g130700.1.p	PF00651	PTHR24411 PTHR24411:SF33		KOG1987	K10523	GO:0005515	AT3G06190	BTB-POZ and MATH domain 2	Cre03.g144284	MATH-domain protein	LOC_Os07g46160	MBTB14 - Bric-a-Brac, Tramtrack, Broad Complex BTB domain with Meprin and TRAF Homology MATH domain, expressed
gene	30874165	30877834	Vigun01g130800							1	Vigun01g130800	Vigun01g130800.1	Vigun01g130800.1.p	PF01423	PTHR13829		KOG3448	K12621	GO:0006397	AT1G03330	Small nuclear ribonucleoprotein family protein	Cre10.g441950	U6 snRNA-associated Sm-like small nuclear riboprotein LSm2
gene	30879003	30882247	Vigun01g130900							1	Vigun01g130900	Vigun01g130900.1	Vigun01g130900.1.p	PF02536	PTHR13068 PTHR13068:SF18		KOG1267	K15032	GO:0003690 GO:0005739 GO:0006355	AT5G64950	Mitochondrial transcription termination factor family protein
gene	30884542	30887857	Vigun01g130950							1	Vigun01g130950	Vigun01g130950.1	Vigun01g130950.1.p	PF00651	PTHR24411 PTHR24411:SF33		KOG1987		GO:0005515			Cre03.g144284	MATH-domain protein
gene	30889016	30891837	Vigun01g131000							1	Vigun01g131000	Vigun01g131000.1	Vigun01g131000.1.p	PF01423	PTHR13829		KOG3448	K12621	GO:0006397	AT1G03330	Small nuclear ribonucleoprotein family protein	Cre10.g441950	U6 snRNA-associated Sm-like small nuclear riboprotein LSm2
gene	30903507	30916841	Vigun01g131100							1	Vigun01g131100	Vigun01g131100.1	Vigun01g131100.1.p		PTHR33739 PTHR33739:SF2
gene	30917468	30920632	Vigun01g131200							1	Vigun01g131200	Vigun01g131200.1	Vigun01g131200.1.p	PF00128 PF02922	PTHR10357 PTHR10357:SF115	EC:3.2.1.68	KOG0470		GO:0003824 GO:0004553 GO:0005975 GO:0043169	AT1G03310	debranching enzyme 1			LOC_Os05g32710	Alpha amylase, catalytic domain containing protein, expressed
gene	30921300	30932023	Vigun01g131300							1	Vigun01g131300	Vigun01g131300.1	Vigun01g131300.1.p	PF02714 PF13967 PF14703	PTHR13018 PTHR13018:SF29				GO:0016020	AT4G02900	ERD (early-responsive to dehydration stress) family protein	Cre08.g360564	(1 of 12) PTHR13018//PTHR13018:SF5 - PROBABLE MEMBRANE PROTEIN DUF221-RELATED // PHOSPHATE METABOLISM PROTEIN 7
gene	30936194	30950283	Vigun01g131400							1	Vigun01g131400	Vigun01g131400.1	Vigun01g131400.1.p	PF00855 PF04818	PTHR12550 PTHR12550:SF5					AT2G48160	Tudor/PWWP/MBT domain-containing protein			LOC_Os03g24339	PWWP domain containing protein, expressed
gene	30953772	30957498	Vigun01g131500							1	Vigun01g131500	Vigun01g131500.1	Vigun01g131500.1.p	PF00578	PTHR11592 PTHR11592:SF17	EC:1.11.1.9	KOG1651	K00432	GO:0004602 GO:0006979 GO:0016209 GO:0016491 GO:0055114	AT3G63080	glutathione peroxidase 5	Cre03.g197750	Glutathione peroxidase	LOC_Os03g24380	glutathione peroxidase domain containing protein, expressed
gene	30967431	30967577	Vigun01g131550							1	Vigun01g131550	Vigun01g131550.1	Vigun01g131550.1.p	PF08137	PTHR33102 PTHR33102:SF11					AT3G63088	ROTUNDIFOLIA like 14
gene	30971641	30977580	Vigun01g131600							1	Vigun01g131600	Vigun01g131600.1	Vigun01g131600.1.p	PF01595	PTHR12064 PTHR12064:SF33		KOG2118	K16302	GO:0003824			Cre17.g719250	(1 of 1) KOG2118 - Predicted membrane protein, contains two CBS domains
gene	30979739	30980467	Vigun01g131700							1	Vigun01g131700	Vigun01g131700.1	Vigun01g131700.1.p		PTHR34377					AT3G63095	Tetratricopeptide repeat (TPR)-like superfamily protein			LOC_Os07g46210	LTPL2 - Protease inhibitor/seed storage/LTP family protein precursor, expressed
gene	30991748	30992665	Vigun01g131800							1	Vigun01g131800	Vigun01g131800.1	Vigun01g131800.1.p	PF01715	PTHR11088 PTHR11088:SF30	EC:2.5.1.112 EC:2.5.1.27	KOG1384	K10760	GO:0008033	AT3G63110	isopentenyltransferase 3			LOC_Os07g11050	IPP transferase, putative, expressed
gene	30999361	31001000	Vigun01g131900							1	Vigun01g131900	Vigun01g131900.1	Vigun01g131900.1.p	PF14541 PF14543	PTHR13683 PTHR13683:SF268	EC:3.4.23.12	KOG1339		GO:0004190 GO:0006508
gene	31001015	31011994	Vigun01g132000							1	Vigun01g132000	Vigun01g132000.1	Vigun01g132000.1.p	PF00782 PF01331 PF03919	PTHR10367 PTHR10367:SF11	EC:2.1.1.56	KOG2386	K13917	GO:0004484 GO:0004651 GO:0005634 GO:0006370 GO:0006397 GO:0006470 GO:0008138 GO:0016311 GO:0016791			Cre08.g376700	mRNA capping enzyme
gene	31013534	31016865	Vigun01g132100							1	Vigun01g132100	Vigun01g132100.1	Vigun01g132100.1.p	PF01423	PTHR23338		KOG3428	K11087	GO:0006396	AT3G07590	Small nuclear ribonucleoprotein family protein	Cre16.g665400	Small nuclear ribonucleoprotein SmD1	LOC_Os04g39444	LSM domain containing protein, expressed
gene	31018631	31019451	Vigun01g132200							1	Vigun01g132200	Vigun01g132200.1	Vigun01g132200.1.p		PTHR33982					AT3G52420	outer envelope membrane protein 7
gene	31019489	31025825	Vigun01g132400							1	Vigun01g132400	Vigun01g132400.1	Vigun01g132400.1.p		PTHR33736 PTHR33736:SF1				GO:0005515
gene	31043456	31047871	Vigun01g132500							1	Vigun01g132500	Vigun01g132500.1	Vigun01g132500.1.p	PF13839 PF14416	PTHR32285 PTHR32285:SF65									LOC_Os11g05080	powdery mildew resistant protein 5, putative, expressed
gene	31048866	31049264	Vigun01g132600							1	Vigun01g132600	Vigun01g132600.1	Vigun01g132600.1.p	PF01657	PTHR32080 PTHR32080:SF10
gene	31049794	31052037	Vigun01g132700							1	Vigun01g132700	Vigun01g132700.1	Vigun01g132700.1.p	PF13515	PTHR31086 PTHR31086:SF13				GO:0015743
gene	31066746	31076578	Vigun01g132800							1	Vigun01g132800	Vigun01g132800.1	Vigun01g132800.1.p	PF00010 PF14215	PTHR11514 PTHR11514:SF28				GO:0046983	AT4G09820	basic helix-loop-helix (bHLH) DNA-binding superfamily protein
gene	31076595	31079983	Vigun01g132900							1	Vigun01g132900	Vigun01g132900.1	Vigun01g132900.1.p	PF06581	PTHR15681				GO:0005634 GO:0007096	AT1G03180	(1 of 1) PTHR15681:SF1 - MAD2L1-BINDING PROTEIN			LOC_Os05g16250	expressed protein
gene	31080611	31087912	Vigun01g133000							1	Vigun01g133000	Vigun01g133000.1	Vigun01g133000.1.p	PF00344	PTHR10906 PTHR10906:SF2				GO:0015031 GO:0016020	AT2G31530	SecY protein transport family protein			LOC_Os05g33020	preprotein translocase subunit secY, putative, expressed
gene	31089995	31099655	Vigun01g133100							1	Vigun01g133100	Vigun01g133100.1	Vigun01g133100.1.p		PTHR33356 PTHR33356:SF2					AT4G02830
gene	31105938	31114371	Vigun01g133200							1	Vigun01g133200	Vigun01g133200.1	Vigun01g133200.1.p	PF00071 PF08355 PF08356	PTHR24072 PTHR24072:SF166			K07870	GO:0003924 GO:0005509 GO:0005525 GO:0005622 GO:0005739 GO:0007005 GO:0007165 GO:0007264 GO:0015031 GO:0016020 GO:0031307			Cre08.g375200	(1 of 1) K07870 - Ras homolog gene family, member T1 (RHOT1, ARHT1)
gene	31127352	31130037	Vigun01g133300							1	Vigun01g133300	Vigun01g133300.2	Vigun01g133300.2.p	PF08646	PTHR23273 PTHR23273:SF8			K07466
gene	31149637	31150596	Vigun01g133400							1	Vigun01g133400	Vigun01g133400.1	Vigun01g133400.1.p	PF11250	PTHR33155 PTHR33155:SF8					AT1G03170	Protein of unknown function (DUF3049)			LOC_Os05g32420	expressed protein
gene	31170095	31173983	Vigun01g133500							1	Vigun01g133500	Vigun01g133500.1	Vigun01g133500.1.p		PTHR38936 PTHR38936:SF1
gene	31173257	31175620	Vigun01g133600							1	Vigun01g133600	Vigun01g133600.1	Vigun01g133600.1.p		PTHR31016 PTHR31016:SF2					AT4G02800				LOC_Os04g15800	expressed protein
gene	31187565	31190575	Vigun01g133700							1	Vigun01g133700	Vigun01g133700.1	Vigun01g133700.1.p	PF00134	PTHR15615 PTHR15615:SF20		KOG1674			AT3G63120	cyclin p1;1	Cre02.g118050	U-type cyclin	LOC_Os05g33040	cyclin, putative, expressed
gene	31190293	31196351	Vigun01g133800							1	Vigun01g133800	Vigun01g133800.1	Vigun01g133800.1.p	PF01926	PTHR11089 PTHR11089:SF36				GO:0005525	AT4G02790	GTP-binding family protein			LOC_Os05g35540	GTPase of unknown function domain containing protein, putative, expressed
gene	31196282	31201808	Vigun01g133900							1	Vigun01g133900	Vigun01g133900.2	Vigun01g133900.2.p	PF00514 PF00651 PF13646	PTHR23315 PTHR23315:SF84		KOG0166		GO:0005488 GO:0005515			Cre04.g231516	(1 of 1) PTHR23315//PTHR23315:SF84 - BETA CATENIN-RELATED ARMADILLO REPEAT-CONTAINING // ANKYRIN AND ARMADILLO REPEAT-CONTAINING PROTEIN
gene	31222694	31224734	Vigun01g134000							1	Vigun01g134000	Vigun01g134000.1	Vigun01g134000.1.p	PF01734	PTHR32241 PTHR32241:SF5		KOG0513		GO:0006629 GO:0008152	AT3G63200	PATATIN-like protein 9
gene	31224833	31226081	Vigun01g134050							1	Vigun01g134050	Vigun01g134050.1	Vigun01g134050.1.p
gene	31239185	31244748	Vigun01g134100							1	Vigun01g134100	Vigun01g134100.1	Vigun01g134100.1.p		PTHR34798 PTHR34798:SF1
gene	31248246	31248696	Vigun01g134200							1	Vigun01g134200	Vigun01g134200.1	Vigun01g134200.1.p
gene	31255763	31260544	Vigun01g134300							1	Vigun01g134300	Vigun01g134300.2	Vigun01g134300.2.p	PF01397 PF03936	PTHR31739 PTHR31739:SF4	EC:5.5.1.13		K04120	GO:0000287 GO:0008152 GO:0010333 GO:0016829					LOC_Os02g17780	ent-kaurene synthase, chloroplast precursor, putative, expressed
gene	31264476	31266420	Vigun01g134350							1	Vigun01g134350	Vigun01g134350.1	Vigun01g134350.1.p
gene	31271105	31273992	Vigun01g134400							1	Vigun01g134400	Vigun01g134400.1	Vigun01g134400.1.p	PF16036	PTHR28039 PTHR28039:SF7	EC:5.5.1.6			GO:0016872	AT3G63170	Chalcone-flavanone isomerase family protein	Cre01.g007600	(1 of 2) 5.5.1.6 - Chalcone isomerase / Chalcone--flavanone isomerase	LOC_Os07g38390	chalcone isomerase, putative, expressed
gene	31294613	31302738	Vigun01g134500							1	Vigun01g134500	Vigun01g134500.1	Vigun01g134500.1.p	PF01397 PF03936	PTHR31739 PTHR31739:SF4	EC:5.5.1.13		K04120	GO:0000287 GO:0008152 GO:0010333 GO:0016829	AT4G02780	Terpenoid cyclases/Protein prenyltransferases superfamily protein			LOC_Os02g17780	ent-kaurene synthase, chloroplast precursor, putative, expressed
gene	31317263	31328811	Vigun01g134600							1	Vigun01g134600	Vigun01g134600.1	Vigun01g134600.1.p	PF00583	PTHR23091 PTHR23091:SF71	EC:2.3.1.88	KOG3234	K17972	GO:0008080	AT1G03150	Acyl-CoA N-acyltransferases (NAT) superfamily protein	Cre08.g383150	N-acetyl-transferase-like protein	LOC_Os03g49230	acetyltransferase, GNAT family, putative, expressed
gene	31334138	31339012	Vigun01g134700							1	Vigun01g134700	Vigun01g134700.1	Vigun01g134700.1.p	PF02840 PF08799	PTHR13007 PTHR13007:SF19		KOG2808	K12817	GO:0005681 GO:0008380	AT1G03140	splicing factor Prp18 family protein	Cre13.g567750	Pre-mRNA splicing factor	LOC_Os07g38420	pre-mRNA-splicing factor, putative, expressed
gene	31339523	31347107	Vigun01g134800							1	Vigun01g134800	Vigun01g134800.1	Vigun01g134800.1.p	PF12937			KOG1947	K10268	GO:0005515	AT4G02760	RNI-like superfamily protein
gene	31352000	31354613	Vigun01g134900							1	Vigun01g134900	Vigun01g134900.2	Vigun01g134900.2.p		PTHR36046				GO:0005524 GO:0006810 GO:0016021 GO:0042626 GO:0055085	AT4G02725
gene	31355591	31357178	Vigun01g135000							1	Vigun01g135000	Vigun01g135000.1	Vigun01g135000.1.p	PF05910	PTHR31972 PTHR31972:SF13					AT5G28150	Plant protein of unknown function (DUF868)			LOC_Os03g59200	expressed protein
gene	31370723	31371589	Vigun01g135050							1	Vigun01g135050	Vigun01g135050.1	Vigun01g135050.1.p	PF06839		EC:4.2.99.18			GO:0006629 GO:0008081 GO:0008270					LOC_Os12g38510	GRF zinc finger family protein
gene	31377416	31378242	Vigun01g135100							1	Vigun01g135100	Vigun01g135100.1	Vigun01g135100.1.p		PTHR33181 PTHR33181:SF3
gene	31402228	31404264	Vigun01g135201							1	Vigun01g135201	Vigun01g135201.1	Vigun01g135201.1.p		PTHR23120 PTHR23120:SF20				GO:0005488
gene	31506608	31508824	Vigun01g135300							1	Vigun01g135300	Vigun01g135300.1	Vigun01g135300.1.p
gene	31518226	31525068	Vigun01g135400							1	Vigun01g135400	Vigun01g135400.1	Vigun01g135400.1.p	PF16135	PTHR24098 PTHR24098:SF9	EC:2.3.1.48			GO:0005515 GO:0008270					LOC_Os04g59510	PHD finger family protein, putative, expressed
gene	31528260	31528958	Vigun01g135500							1	Vigun01g135500	Vigun01g135500.1	Vigun01g135500.1.p	PF04844	PTHR33057 PTHR33057:SF21					AT2G32100	ovate family protein 16			LOC_Os01g43610	DUF623 domain containing protein, expressed
gene	31543254	31546163	Vigun01g135600							1	Vigun01g135600	Vigun01g135600.1	Vigun01g135600.1.p	PF15365	PTHR35306 PTHR35306:SF1					AT4G02715	(1 of 2) PF15365 - Proline-rich nuclear receptor coactivator (PNRC)			LOC_Os10g28710	expressed protein
gene	31556541	31558926	Vigun01g135700							1	Vigun01g135700	Vigun01g135700.1	Vigun01g135700.1.p	PF04570	PTHR33059 PTHR33059:SF11					AT3G63210	Protein of unknown function (DUF581)
gene	31567798	31570833	Vigun01g135800							1	Vigun01g135800	Vigun01g135800.1	Vigun01g135800.1.p	PF00400	PTHR16288 PTHR16288:SF0		KOG3914	K15443	GO:0005515	AT1G03110	Transducin/WD40 repeat-like superfamily protein			LOC_Os03g53530	WD domain, G-beta repeat domain containing protein, expressed
gene	31575968	31580305	Vigun01g135900							1	Vigun01g135900	Vigun01g135900.1	Vigun01g135900.1.p	PF01344	PTHR24414 PTHR24414:SF29				GO:0005515	AT3G63220	Galactose oxidase/kelch repeat superfamily protein			LOC_Os10g24900	OsFBK22 - F-box domain and kelch repeat containing protein, expressed
gene	31587734	31589208	Vigun01g136000							1	Vigun01g136000	Vigun01g136000.1	Vigun01g136000.1.p	PF14368	PTHR33044 PTHR33044:SF33				GO:0006869 GO:0008289
gene	31593171	31594437	Vigun01g136100							1	Vigun01g136100	Vigun01g136100.1	Vigun01g136100.1.p	PF14368	PTHR33044 PTHR33044:SF34
gene	31599067	31599375	Vigun01g136150							1	Vigun01g136150	Vigun01g136150.1	Vigun01g136150.1.p
gene	31599957	31604184	Vigun01g136200							1	Vigun01g136200	Vigun01g136200.2	Vigun01g136200.2.p	PF01535 PF13041 PF13812	PTHR24015 PTHR24015:SF528				GO:0005515	AT1G03100	Pentatricopeptide repeat (PPR) superfamily protein			LOC_Os10g28665	PPR repeat domain containing protein, putative, expressed
gene	31605272	31610160	Vigun01g136300							1	Vigun01g136300	Vigun01g136300.1	Vigun01g136300.1.p	PF03372	PTHR11200 PTHR11200:SF159		KOG0565		GO:0046856	AT3G63240	DNAse I-like superfamily protein	Cre07.g352400	Inositol polyphosphate related phosphatase	LOC_Os10g28660	type I inositol-1,4,5-trisphosphate 5-phosphatase, putative, expressed
gene	31619095	31624587	Vigun01g136400							1	Vigun01g136400	Vigun01g136400.1	Vigun01g136400.1.p	PF02574	PTHR21091 PTHR21091:SF6	EC:2.1.1.10 EC:2.1.1.280	KOG1579	K00547		AT3G63250	homocysteine methyltransferase 2	Cre10.g455650	(1 of 1) 2.1.1.10 - Homocysteine S-methyltransferase	LOC_Os12g41390	homocysteine S-methyltransferase protein, putative, expressed
gene	31639325	31646825	Vigun01g136500							1	Vigun01g136500	Vigun01g136500.1	Vigun01g136500.1.p	PF07765	PTHR32258 PTHR32258:SF0		KOG0250 KOG0933			AT1G03080	kinase interacting (KIP1-like) family protein			LOC_Os10g28610	KIP1, putative, expressed
gene	31650291	31656994	Vigun01g136600							1	Vigun01g136600	Vigun01g136600.1	Vigun01g136600.1.p	PF00916 PF01740	PTHR11814 PTHR11814:SF60			K17471	GO:0008271 GO:0008272 GO:0009507 GO:0015116 GO:0016020 GO:0016021 GO:0055085	AT3G51895	sulfate transporter 3;1			LOC_Os03g06520	sulfate transporter, putative, expressed
gene	31681279	31688280	Vigun01g136700							1	Vigun01g136700	Vigun01g136700.1	Vigun01g136700.1.p	PF00069	PTHR24362 PTHR24362:SF218	EC:2.7.11.1	KOG0589	K08857	GO:0004672 GO:0004713 GO:0005524 GO:0006468	AT3G63280	NIMA-related kinase 4			LOC_Os12g41180	LSTK-1-like kinase, putative, expressed
gene	31697613	31702250	Vigun01g136800							1	Vigun01g136800	Vigun01g136800.1	Vigun01g136800.1.p	PF05703 PF08458	PTHR31351 PTHR31351:SF8					AT3G63300	FORKED 1
gene	31701486	31704245	Vigun01g136900							1	Vigun01g136900	Vigun01g136900.1	Vigun01g136900.1.p	PF01027	PTHR23291 PTHR23291:SF41		KOG2322	K06890				Cre06.g252401	Conserved protein of unknown function
gene	31708910	31716610	Vigun01g137000							1	Vigun01g137000	Vigun01g137000.2	Vigun01g137000.2.p		PTHR23083 PTHR23083:SF430				GO:0005515 GO:0007165	AT4G02680	ETO1-like 1			LOC_Os07g08120	BTBT2 - Bric-a-Brac, Tramtrack, Broad Complex BTB domain with tetratricopeptide repeats, expressed
gene	31726249	31733127	Vigun01g137100							1	Vigun01g137100	Vigun01g137100.2	Vigun01g137100.2.p	PF00447	PTHR10015 PTHR10015:SF160		KOG0627	K09419	GO:0003700 GO:0005634 GO:0006355 GO:0043565	AT3G22830	heat shock transcription factor A6B			LOC_Os10g28340	heat stress transcription factor, putative, expressed
gene	31744286	31749076	Vigun01g137200							1	Vigun01g137200	Vigun01g137200.1	Vigun01g137200.1.p		PTHR10593 PTHR10593:SF20		KOG3576		GO:0003676 GO:0006355 GO:0046872	AT4G02670	indeterminate(ID)-domain 12
gene	31764819	31765991	Vigun01g137300							1	Vigun01g137300	Vigun01g137300.1	Vigun01g137300.1.p	PF01105	PTHR22811 PTHR22811:SF31		KOG1692		GO:0006810 GO:0016021			Cre17.g731150	(1 of 1) KOG1692 - Putative cargo transport protein EMP24 (p24 protein family)
gene	31774687	31784922	Vigun01g137500							1	Vigun01g137500	Vigun01g137500.1	Vigun01g137500.1.p	PF00122 PF00689 PF00690 PF12710	PTHR24093 PTHR24093:SF292	EC:3.6.3.8		K01537	GO:0000166 GO:0005388 GO:0005524 GO:0016020 GO:0016021 GO:0046872 GO:0070588	AT3G63380	ATPase E1-E2 type family protein / haloacid dehalogenase-like hydrolase family protein	Cre12.g505350	Flagellar Associated Protein 10	LOC_Os10g28240	calcium-transporting ATPase, plasma membrane-type, putative, expressed
gene	31800323	31802394	Vigun01g137600							1	Vigun01g137600	Vigun01g137600.1	Vigun01g137600.1.p		PTHR36773 PTHR36773:SF1					AT3G63390				LOC_Os11g40200	expressed protein
gene	31806041	31806938	Vigun01g137700							1	Vigun01g137700	Vigun01g137700.1	Vigun01g137700.1.p	PF13499	PTHR23050 PTHR23050:SF211		KOG0027	K02183 K13448	GO:0005509
gene	31810927	31817221	Vigun01g137800							1	Vigun01g137800	Vigun01g137800.1	Vigun01g137800.1.p	PF00160	PTHR11071 PTHR11071:SF297	EC:5.2.1.8	KOG0865 KOG0880	K09566	GO:0000413 GO:0003755 GO:0006457	AT3G63400	Cyclophilin-like peptidyl-prolyl cis-trans isomerase family protein			LOC_Os07g08190	cyclophilin, putative, expressed
gene	31819424	31828739	Vigun01g137900							1	Vigun01g137900	Vigun01g137900.1	Vigun01g137900.1.p	PF13225	PTHR33591 PTHR33591:SF3	EC:5.2.1.14		K17911		AT1G03055	(1 of 1) PTHR33591:SF3 - BETA-CAROTENE ISOMERASE D27, CHLOROPLASTIC
gene	31830068	31833450	Vigun01g138000							1	Vigun01g138000	Vigun01g138000.1	Vigun01g138000.1.p	PF00122 PF00689 PF00690 PF12710	PTHR24093 PTHR24093:SF292	EC:3.6.3.8			GO:0000166 GO:0005388 GO:0005524 GO:0016020 GO:0016021 GO:0046872 GO:0070588	AT3G63380	ATPase E1-E2 type family protein / haloacid dehalogenase-like hydrolase family protein			LOC_Os10g28240	calcium-transporting ATPase, plasma membrane-type, putative, expressed
gene	31835553	31837038	Vigun01g138100							1	Vigun01g138100	Vigun01g138100.1	Vigun01g138100.1.p	PF00125 PF16211	PTHR23430 PTHR23430:SF76		KOG1757	K11251	GO:0000786 GO:0003677 GO:0005634 GO:0046982	AT3G54560	histone H2A 11	Cre13.g567700	Histone H2A variant	LOC_Os03g53190	Core histone H2A/H2B/H3/H4 domain containing protein, putative, expressed
gene	31837151	31838290	Vigun01g138200							1	Vigun01g138200	Vigun01g138200.2	Vigun01g138200.2.p		PTHR36042 PTHR36042:SF1					AT3G51510		Cre16.g679300	Conserved in the Green Lineage	LOC_Os05g41190	expressed protein
gene	31853765	31856564	Vigun01g138300							1	Vigun01g138300	Vigun01g138300.1	Vigun01g138300.1.p	PF04720	PTHR31579 PTHR31579:SF5							Cre03.g148500	PWR motif protein
gene	31860972	31861654	Vigun01g138350							1	Vigun01g138350	Vigun01g138350.1	Vigun01g138350.1.p		PTHR21068 PTHR21068:SF22
gene	31865840	31873467	Vigun01g138400							1	Vigun01g138400	Vigun01g138400.1	Vigun01g138400.1.p	PF00439 PF13508	PTHR22880	EC:2.3.1.48		K06062	GO:0005515 GO:0008080	AT3G54610	histone acetyltransferase of the GNAT family 1	Cre06.g256200	Histone acetyltransferase	LOC_Os10g28040	histone acetyltransferase GCN5, putative, expressed
gene	31874085	31880760	Vigun01g138500							1	Vigun01g138500	Vigun01g138500.1	Vigun01g138500.1.p	PF00290	PTHR10314 PTHR10314:SF88	EC:4.1.2.8 EC:4.2.1.20	KOG4175	K01695	GO:0003824 GO:0004834 GO:0006568 GO:0008152	AT3G54640	tryptophan synthase alpha chain	Cre12.g528700	Tryptophan synthetase alpha subunit	LOC_Os07g08430	indole-3-glycerol phosphate lyase, chloroplast precursor, putative, expressed
gene	31885755	31890047	Vigun01g138600							1	Vigun01g138600	Vigun01g138600.1	Vigun01g138600.1.p	PF00010	PTHR16223 PTHR16223:SF15				GO:0046983	AT4G02590	basic helix-loop-helix (bHLH) DNA-binding superfamily protein			LOC_Os03g58330	BHLH transcription factor, putative, expressed
gene	31898763	31900536	Vigun01g138700							1	Vigun01g138700	Vigun01g138700.1	Vigun01g138700.1.p	PF02309	PTHR31734 PTHR31734:SF8			K14484	GO:0005634 GO:0006355	AT5G43700	AUX/IAA transcriptional regulator family protein			LOC_Os12g40900	OsIAA31 - Auxin-responsive Aux/IAA gene family member, expressed
gene	31909372	31912037	Vigun01g138800							1	Vigun01g138800	Vigun01g138800.1	Vigun01g138800.1.p	PF02309	PTHR31734 PTHR31734:SF37			K14484	GO:0005634 GO:0006355
gene	31916864	31922326	Vigun01g138900							1	Vigun01g138900	Vigun01g138900.1	Vigun01g138900.1.p	PF00485	PTHR10285 PTHR10285:SF81	EC:2.7.1.48	KOG2702		GO:0005524 GO:0008152 GO:0016301	AT1G03030	P-loop containing nucleoside triphosphate hydrolases superfamily protein	Cre02.g101000	Uridine kinase	LOC_Os12g40880	phosphoribulokinase/Uridine kinase family protein, expressed
gene	31923407	31928751	Vigun01g139000							1	Vigun01g139000	Vigun01g139000.1	Vigun01g139000.1.p	PF00646	PTHR24006				GO:0005515	AT3G54650	RNI-like superfamily protein			LOC_Os03g43390	F-box/LRR domain containing protein, putative, expressed
gene	31944144	31948322	Vigun01g139100							1	Vigun01g139100	Vigun01g139100.1	Vigun01g139100.1.p	PF01764	PTHR31403 PTHR31403:SF7	EC:3.1.1.26 EC:3.1.1.3 EC:3.1.1.32	KOG4569		GO:0006629			Cre09.g391986	(1 of 1) 3.1.1.32 - Phospholipase A(1) / Phospholipase A1	LOC_Os05g32380	phospholipase, putative, expressed
gene	31949433	31949786	Vigun01g139150							1	Vigun01g139150	Vigun01g139150.1	Vigun01g139150.1.p						GO:0005515
gene	31953488	31954941	Vigun01g139200							1	Vigun01g139200	Vigun01g139200.1	Vigun01g139200.1.p	PF07123	PTHR34552 PTHR34552:SF1			K02721	GO:0009507 GO:0009523 GO:0015979	AT2G30570	photosystem II reaction center W			LOC_Os01g56680	photosystem II reaction center W protein, chloroplast precursor, putative, expressed
gene	31954942	31961070	Vigun01g139300							1	Vigun01g139300	Vigun01g139300.1	Vigun01g139300.1.p	PF01501	PTHR32116 PTHR32116:SF0	EC:2.4.1.43		K13648	GO:0016757 GO:0047262	AT1G06780	galacturonosyltransferase 6			LOC_Os11g37980	GAUT2/LGT2, putative, expressed
gene	31977446	31981665	Vigun01g139400							1	Vigun01g139400	Vigun01g139400.1	Vigun01g139400.1.p		PTHR13890 PTHR13890:SF8		KOG2662	K16075				Cre07.g352750	Mg2+ transporter protein
gene	31983211	31990102	Vigun01g139500							1	Vigun01g139500	Vigun01g139500.1	Vigun01g139500.1.p	PF00097	PTHR10825 PTHR10825:SF28		KOG2660	K16277	GO:0005515 GO:0008270 GO:0046872	AT2G30580	DREB2A-interacting protein 2			LOC_Os03g43360	zinc finger, C3HC4 type domain containing protein, expressed
gene	31997545	31999141	Vigun01g139600							1	Vigun01g139600	Vigun01g139600.1	Vigun01g139600.1.p	PF03208	PTHR19317 PTHR19317:SF13		KOG3142			AT1G04260	CAMV movement protein interacting protein 7
gene	32011555	32012836	Vigun01g139650							1	Vigun01g139650	Vigun01g139650.1	Vigun01g139650.1.p	PF06839		EC:5.99.1.2			GO:0008270	AT2G07505	zinc ion binding			LOC_Os01g74380	hypothetical protein
gene	32025081	32025569	Vigun01g139700							1	Vigun01g139700	Vigun01g139700.1	Vigun01g139700.1.p	PF00847	PTHR31677 PTHR31677:SF17				GO:0003677 GO:0003700 GO:0006355
gene	32039348	32043727	Vigun01g139800							1	Vigun01g139800	Vigun01g139800.1	Vigun01g139800.1.p	PF06414	PTHR31153 PTHR31153:SF3	EC:2.7.1.176			GO:0005524 GO:0016301	AT1G06750	P-loop containing nucleoside triphosphate hydrolases superfamily protein			LOC_Os05g43300	expressed protein
gene	32058566	32065000	Vigun01g139900							1	Vigun01g139900	Vigun01g139900.1	Vigun01g139900.1.p	PF00013	PTHR10288 PTHR10288:SF155		KOG2190	K13162	GO:0003676 GO:0003723			Cre06.g250800	C1, subunit of the circadian RNA-binding protein CHLAMY1
gene	32065645	32067536	Vigun01g140000							1	Vigun01g140000	Vigun01g140000.2	Vigun01g140000.2.p	PF00067	PTHR24296 PTHR24296:SF11		KOG0157	K13407	GO:0004497 GO:0005506 GO:0016705 GO:0020037 GO:0055114			Cre01.g003850	Cytochrome P450, CYP197 superfamily
gene	32074144	32075859	Vigun01g140100							1	Vigun01g140100	Vigun01g140100.1	Vigun01g140100.1.p	PF00067	PTHR24296 PTHR24296:SF11		KOG0157	K13407	GO:0004497 GO:0005506 GO:0016705 GO:0020037 GO:0055114			Cre01.g003850	Cytochrome P450, CYP197 superfamily
gene	32104482	32106029	Vigun01g140200							1	Vigun01g140200	Vigun01g140200.1	Vigun01g140200.1.p	PF00067	PTHR24296 PTHR24296:SF11		KOG0157	K13407	GO:0004497 GO:0005506 GO:0016705 GO:0020037 GO:0055114			Cre01.g003850	Cytochrome P450, CYP197 superfamily
gene	32107830	32109645	Vigun01g140300							1	Vigun01g140300	Vigun01g140300.1	Vigun01g140300.1.p	PF00067	PTHR24296 PTHR24296:SF11		KOG0157		GO:0005506 GO:0016705 GO:0020037 GO:0055114			Cre01.g003850	Cytochrome P450, CYP197 superfamily
gene	32117211	32117757	Vigun01g140400							1	Vigun01g140400	Vigun01g140400.1	Vigun01g140400.1.p
gene	32122089	32122726	Vigun01g140500							1	Vigun01g140500	Vigun01g140500.1	Vigun01g140500.1.p
gene	32136357	32136554	Vigun01g140550							1	Vigun01g140550	Vigun01g140550.1	Vigun01g140550.1.p
gene	32148058	32151115	Vigun01g140600							1	Vigun01g140600	Vigun01g140600.1	Vigun01g140600.1.p	PF01344	PTHR24412 PTHR24412:SF213				GO:0005515	AT4G03030	Galactose oxidase/kelch repeat superfamily protein			LOC_Os02g21110	OsFBK6 - F-box domain and kelch repeat containing protein, expressed
gene	32154930	32156665	Vigun01g140700							1	Vigun01g140700	Vigun01g140700.1	Vigun01g140700.1.p	PF13912	PTHR26374				GO:0003676 GO:0046872					LOC_Os07g23450	ZOS7-04 - C2H2 zinc finger protein, expressed
gene	32156372	32157736	Vigun01g140750							1	Vigun01g140750	Vigun01g140750.1	Vigun01g140750.1.p
gene	32167449	32168197	Vigun01g140800							1	Vigun01g140800	Vigun01g140800.1	Vigun01g140800.1.p	PF13912	PTHR26374 PTHR26374:SF172				GO:0003676 GO:0046872	AT5G43540	C2H2 and C2HC zinc fingers superfamily protein
gene	32176066	32181346	Vigun01g140900							1	Vigun01g140900	Vigun01g140900.1	Vigun01g140900.1.p		PTHR12791 PTHR12791:SF34		KOG3385	K08504	GO:0005515	AT3G58170	BET1P/SFT1P-like protein 14A	Cre03.g198100	ER-to-Golgi Qc-SNARE protein, Bet1/mBET1 family (Qc.II)	LOC_Os02g57510	SNARE domain containing protein, putative, expressed
gene	32185916	32195772	Vigun01g141000							1	Vigun01g141000	Vigun01g141000.1	Vigun01g141000.1.p	PF13646	PTHR12697	EC:1.14.99.29	KOG0567	K06072	GO:0005488	AT3G58180	ARM repeat superfamily protein	Cre10.g435550	Deoxyhypusine hydroxylase/monooxygenase	LOC_Os12g06620	deoxyhypusine hydroxylase, putative, expressed
gene	32195936	32198002	Vigun01g141100							1	Vigun01g141100	Vigun01g141100.1	Vigun01g141100.1.p	PF01535 PF13041	PTHR24015 PTHR24015:SF491				GO:0005515	AT1G06140	Pentatricopeptide repeat (PPR) superfamily protein
gene	32202170	32212436	Vigun01g141200							1	Vigun01g141200	Vigun01g141200.1	Vigun01g141200.1.p	PF00533 PF00644 PF00645 PF02877 PF05406 PF08063	PTHR10459 PTHR10459:SF60	EC:2.4.2.30	KOG1037	K10798	GO:0003677 GO:0003950 GO:0005634 GO:0006471 GO:0008270 GO:0051287	AT2G31320	poly(ADP-ribose) polymerase 2			LOC_Os07g23110	poly synthetase 1, putative, expressed
gene	32218555	32220503	Vigun01g141300							1	Vigun01g141300	Vigun01g141300.1	Vigun01g141300.1.p	PF03195	PTHR31529 PTHR31529:SF10					AT2G42430	lateral organ boundaries-domain 16			LOC_Os02g57490	DUF260 domain containing protein, putative, expressed
gene	32230214	32231398	Vigun01g141400							1	Vigun01g141400	Vigun01g141400.1	Vigun01g141400.1.p	PF03195	PTHR31529 PTHR31529:SF2				GO:0005198 GO:0019028	AT3G58190	lateral organ boundaries-domain 29			LOC_Os08g44940	DUF260 domain containing protein, putative, expressed
gene	32254579	32258118	Vigun01g141500							1	Vigun01g141500	Vigun01g141500.1	Vigun01g141500.1.p	PF07681	PTHR31474 PTHR31474:SF3					AT4G14420	HR-like lesion-inducing protein-related			LOC_Os03g05520	nicotiana lesion-inducing like, putative, expressed
gene	32259341	32265153	Vigun01g141600							1	Vigun01g141600	Vigun01g141600.1	Vigun01g141600.1.p	PF14215	PTHR13902 PTHR13902:SF55				GO:0046983	AT1G06150	basic helix-loop-helix (bHLH) DNA-binding superfamily protein
gene	32265219	32265323	Vigun01g141700							1	Vigun01g141700	Vigun01g141700.1	Vigun01g141700.1.p							AT1G06149	conserved peptide upstream open reading frame 8
gene	32289889	32290248	Vigun01g141800							1	Vigun01g141800	Vigun01g141800.1	Vigun01g141800.1.p
gene	32293518	32301357	Vigun01g141900							1	Vigun01g141900	Vigun01g141900.1	Vigun01g141900.1.p	PF04109	PTHR13038 PTHR13038:SF10			K17907		AT2G31260	autophagy 9 (APG9)			LOC_Os03g14380	autophagy protein 9, putative, expressed
gene	32304277	32305212	Vigun01g142000							1	Vigun01g142000	Vigun01g142000.1	Vigun01g142000.1.p	PF13639	PTHR14155 PTHR14155:SF178				GO:0005515 GO:0008270
gene	32308725	32309090	Vigun01g142100							1	Vigun01g142100	Vigun01g142100.1	Vigun01g142100.1.p	PF00847	PTHR31190 PTHR31190:SF26				GO:0003677 GO:0003700 GO:0006355					LOC_Os10g30840	AP2 domain containing protein, expressed
gene	32314024	32314789	Vigun01g142200							1	Vigun01g142200	Vigun01g142200.1	Vigun01g142200.1.p	PF00847	PTHR31190 PTHR31190:SF3			K14516	GO:0003677 GO:0003700 GO:0006355 GO:0046982
gene	32319246	32320054	Vigun01g142300							1	Vigun01g142300	Vigun01g142300.1	Vigun01g142300.1.p	PF00847	PTHR31190 PTHR31190:SF3			K14516	GO:0003677 GO:0003700 GO:0006355
gene	32337630	32338676	Vigun01g142400							1	Vigun01g142400	Vigun01g142400.1	Vigun01g142400.1.p	PF00847	PTHR31190				GO:0003677 GO:0003700 GO:0006355
gene	32353098	32354128	Vigun01g142500							1	Vigun01g142500	Vigun01g142500.1	Vigun01g142500.1.p	PF00847	PTHR31190 PTHR31190:SF3			K14516	GO:0003677 GO:0003700 GO:0006355	AT2G31230	ethylene-responsive element binding factor 15			LOC_Os09g39850	AP2 domain containing protein, expressed
gene	32389377	32393256	Vigun01g142600							1	Vigun01g142600	Vigun01g142600.1	Vigun01g142600.1.p	PF07690	PTHR24064 PTHR24064:SF274	EC:3.6.3.27		K08176	GO:0005315 GO:0006817 GO:0016021 GO:0055085	AT2G38940	phosphate transporter 1;4	Cre16.g686800	Proton/phosphate symporter, splice variant b	LOC_Os10g30790	inorganic phosphate transporter, putative, expressed
gene	32393948	32396855	Vigun01g142700							1	Vigun01g142700	Vigun01g142700.2	Vigun01g142700.2.p	PF00241	PTHR11913 PTHR11913:SF21		KOG1735	K05765	GO:0003779 GO:0005622 GO:0015629 GO:0030042	AT2G31200	actin depolymerizing factor 6	Cre07.g339050	Cofilin/tropomyosin-type actin-binding protein	LOC_Os12g43340	actin-depolymerizing factor, putative, expressed
gene	32403277	32407241	Vigun01g142800							1	Vigun01g142800	Vigun01g142800.1	Vigun01g142800.1.p	PF04884	PTHR12770 PTHR12770:SF5		KOG4249			AT2G31190	Protein of unknown function, DUF647			LOC_Os04g43690	DUF647 domain containing protein, putative, expressed
gene	32418328	32420372	Vigun01g142900							1	Vigun01g142900	Vigun01g142900.1	Vigun01g142900.1.p	PF00249	PTHR10641 PTHR10641:SF523		KOG0048	K09422	GO:0003677			Cre16.g677382	(1 of 23) PTHR10641 - MYB-LIKE DNA-BINDING PROTEIN MYB	LOC_Os02g41510	MYB family transcription factor, putative, expressed
gene	32422050	32422986	Vigun01g143000							1	Vigun01g143000	Vigun01g143000.1	Vigun01g143000.1.p	PF05553	PTHR33098 PTHR33098:SF8					AT2G20500
gene	32426762	32428236	Vigun01g143100							1	Vigun01g143100	Vigun01g143100.1	Vigun01g143100.1.p		PTHR33210 PTHR33210:SF5					AT2G20515				LOC_Os04g43670	expressed protein
gene	32429108	32431958	Vigun01g143200							1	Vigun01g143200	Vigun01g143200.1	Vigun01g143200.1.p	PF00790 PF03127	PTHR13856 PTHR13856:SF92				GO:0005622 GO:0006886	AT1G06210	ENTH/VHS/GAT family protein	Cre06.g292000	(1 of 1) PTHR13856 - VHS DOMAIN CONTAINING PROTEIN FAMILY
gene	32446215	32450761	Vigun01g143300							1	Vigun01g143300	Vigun01g143300.1	Vigun01g143300.1.p	PF04852	PTHR31165 PTHR31165:SF13									LOC_Os10g33780	DUF640 domain containing protein, putative, expressed
gene	32471533	32473562	Vigun01g143400							1	Vigun01g143400	Vigun01g143400.1	Vigun01g143400.1.p	PF00571 PF01380	PTHR11911 PTHR11911:SF62	EC:5.3.1.13		K06041	GO:0005975 GO:0016853 GO:0030246	AT3G54690	Sugar isomerase (SIS) family protein			LOC_Os02g06360	uncharacterized protein CPn_0526/CP_0226/CPj0526/CpB0547, putative, expressed
gene	32473961	32481283	Vigun01g143500							1	Vigun01g143500	Vigun01g143500.1	Vigun01g143500.1.p	PF02373 PF02375 PF02928	PTHR10694 PTHR10694:SF53			K11446
gene	32489849	32495497	Vigun01g143600							1	Vigun01g143600	Vigun01g143600.1	Vigun01g143600.1.p	PF02365	PTHR31744 PTHR31744:SF4				GO:0003677 GO:0006355	AT4G28530	NAC domain containing protein 74			LOC_Os04g43560	no apical meristem protein, putative, expressed
gene	32522168	32528328	Vigun01g143700							1	Vigun01g143700	Vigun01g143700.2	Vigun01g143700.2.p	PF03141	PTHR10108 PTHR10108:SF906	EC:2.1.1.103			GO:0008168
gene	32529127	32538227	Vigun01g143800							1	Vigun01g143800	Vigun01g143800.1	Vigun01g143800.1.p	PF05817	PTHR12640 PTHR12640:SF0	EC:2.4.99.18	KOG2447	K12667	GO:0006487 GO:0008250 GO:0016021	AT4G21150	ribophorin II (RPN2) family protein			LOC_Os01g68324	dolichyl-diphosphooligosaccharide--protein glycosyltransferase 63 kDasubunit precursor, putative, expressed
gene	32540692	32542786	Vigun01g143900							1	Vigun01g143900	Vigun01g143900.1	Vigun01g143900.1.p	PF04135	PTHR13305		KOG3503	K11130	GO:0001522 GO:0030515 GO:0042254 GO:0072588	AT2G20490	nucleolar RNA-binding Nop10p family protein	Cre05.g237700	Nucleolar protein, Structural Component of H/ACA snoRNPs	LOC_Os02g40514	h/ACA ribonucleoprotein complex subunit 3, putative, expressed
gene	32543086	32548571	Vigun01g144000							1	Vigun01g144000	Vigun01g144000.1	Vigun01g144000.1.p	PF00433 PF07714	PTHR24356 PTHR24356:SF164	EC:2.7.11.1		K08790	GO:0004672 GO:0004674 GO:0004713 GO:0005524 GO:0006468	AT2G20470	AGC (cAMP-dependent, cGMP-dependent and protein kinase C) kinase family protein	Cre01.g029850	Serine/threonine protein kinase	LOC_Os05g43570	AGC_AGC_other_NDRh_TRCd.2 - ACG kinases include homologs to PKA, PKG and PKC, expressed
gene	32558894	32564841	Vigun01g144100							1	Vigun01g144100	Vigun01g144100.1	Vigun01g144100.1.p	PF00069	PTHR11909 PTHR11909:SF178	EC:2.7.11.1			GO:0004672 GO:0004713 GO:0005524 GO:0006468	AT4G28540	casein kinase I-like 6			LOC_Os02g40860	CK1_CaseinKinase_1.5 - CK1 includes the casein kinase 1 kinases, expressed
gene	32566186	32569973	Vigun01g144200							1	Vigun01g144200	Vigun01g144200.1	Vigun01g144200.1.p	PF03357	PTHR10476 PTHR10476:SF15		KOG3230	K12192	GO:0007034 GO:0016021 GO:0016192	AT1G03950	vacuolar protein sorting-associated protein 2.3	Cre17.g735400	Subunit of the ESCRT-III complex	LOC_Os10g33660	SNF7 domain containing protein, putative, expressed
gene	32570986	32574147	Vigun01g144300							1	Vigun01g144300	Vigun01g144300.1	Vigun01g144300.1.p	PF00786	PTHR23177 PTHR23177:SF8
gene	32577765	32583572	Vigun01g144400							1	Vigun01g144400	Vigun01g144400.1	Vigun01g144400.1.p	PF05023 PF09328	PTHR33447 PTHR33447:SF2	EC:2.3.2.15	KOG0632	K05941	GO:0010038 GO:0016756 GO:0046872 GO:0046938	AT5G44070	phytochelatin synthase 1 (PCS1)			LOC_Os06g01260	glutathione gamma-glutamylcysteinyltransferase 1, putative, expressed
gene	32646845	32651936	Vigun01g144500							1	Vigun01g144500	Vigun01g144500.1	Vigun01g144500.1.p	PF05023 PF09328	PTHR33447 PTHR33447:SF1	EC:2.3.2.15	KOG0632	K05941	GO:0010038 GO:0016756 GO:0046872 GO:0046938
gene	32659728	32663879	Vigun01g144600							1	Vigun01g144600	Vigun01g144600.1	Vigun01g144600.1.p	PF00890 PF05199	PTHR10668 PTHR10668:SF81	EC:1.1.3.20	KOG1238	K17756	GO:0016614 GO:0046577 GO:0055114	AT4G28570	Long-chain fatty alcohol dehydrogenase family protein			LOC_Os02g40840	alcohol oxidase, putative, expressed
gene	32672075	32673116	Vigun01g144700							1	Vigun01g144700	Vigun01g144700.1	Vigun01g144700.1.p		PTHR34657 PTHR34657:SF2
gene	32681363	32687074	Vigun01g144800							1	Vigun01g144800	Vigun01g144800.1	Vigun01g144800.1.p	PF07719 PF13181	PTHR23083 PTHR23083:SF446				GO:0005515	AT4G28600	no pollen germination related 2
gene	32688311	32691285	Vigun01g144900							1	Vigun01g144900	Vigun01g144900.1	Vigun01g144900.1.p	PF02115	PTHR10980 PTHR10980:SF16		KOG3205	K12462	GO:0005094 GO:0005737
gene	32692614	32703277	Vigun01g145000							1	Vigun01g145000	Vigun01g145000.1	Vigun01g145000.1.p	PF02450	PTHR11440 PTHR11440:SF7	EC:2.3.1.158	KOG2369		GO:0006629 GO:0008374	AT1G04010	phospholipid sterol acyl transferase 1			LOC_Os02g56910	lecithine cholesterol acyltransferase, putative, expressed
gene	32717046	32722663	Vigun01g145100							1	Vigun01g145100	Vigun01g145100.1	Vigun01g145100.1.p	PF00533 PF13771 PF13920	PTHR13763	EC:6.3.2.19	KOG4362	K10683	GO:0005515 GO:0008270	AT1G04020	breast cancer associated RING 1
gene	32725748	32728263	Vigun01g145200							1	Vigun01g145200	Vigun01g145200.1	Vigun01g145200.1.p	PF07690	PTHR11654 PTHR11654:SF132			K14638	GO:0005215 GO:0006810 GO:0016020 GO:0016021 GO:0055085			Cre04.g224700	Nitrate transporter NRT1 family
gene	32729307	32731670	Vigun01g145300							1	Vigun01g145300	Vigun01g145300.1	Vigun01g145300.1.p	PF00854	PTHR11654 PTHR11654:SF132			K14638	GO:0005215 GO:0006810 GO:0016020			Cre04.g224700	Nitrate transporter NRT1 family
gene	32735911	32737859	Vigun01g145400							1	Vigun01g145400	Vigun01g145400.1	Vigun01g145400.1.p		PTHR33318 PTHR33318:SF3
gene	32738743	32743133	Vigun01g145500							1	Vigun01g145500	Vigun01g145500.1	Vigun01g145500.1.p	PF00069 PF00560 PF08263	PTHR27000 PTHR27000:SF177	EC:2.7.11.1	KOG1187		GO:0004672 GO:0004713 GO:0005515 GO:0005524 GO:0006468			Cre12.g502901	(1 of 6) PF08263 - Leucine rich repeat N-terminal domain (LRRNT_2)	LOC_Os10g33040	receptor-like protein kinase precursor, putative, expressed
gene	32752439	32757057	Vigun01g145700							1	Vigun01g145700	Vigun01g145700.1	Vigun01g145700.1.p	PF00069 PF00560 PF08263	PTHR27000 PTHR27000:SF177	EC:2.7.11.1	KOG1187		GO:0004672 GO:0004713 GO:0005515 GO:0005524 GO:0006468			Cre12.g502901	(1 of 6) PF08263 - Leucine rich repeat N-terminal domain (LRRNT_2)	LOC_Os10g33040	receptor-like protein kinase precursor, putative, expressed
gene	32763910	32768593	Vigun01g145800							1	Vigun01g145800	Vigun01g145800.1	Vigun01g145800.1.p	PF00069 PF00560 PF08263 PF13855	PTHR27000 PTHR27000:SF177	EC:2.7.11.1	KOG1187		GO:0004672 GO:0004713 GO:0005515 GO:0005524 GO:0006468			Cre12.g502901	(1 of 6) PF08263 - Leucine rich repeat N-terminal domain (LRRNT_2)	LOC_Os10g33040	receptor-like protein kinase precursor, putative, expressed
gene	32768968	32776061	Vigun01g145900							1	Vigun01g145900	Vigun01g145900.1	Vigun01g145900.1.p	PF00249 PF14379	PTHR31314 PTHR31314:SF21				GO:0003677	AT4G28610	phosphate starvation response 1			LOC_Os07g25710	myb-like DNA-binding domain containing protein, expressed
gene	32778671	32783095	Vigun01g146000							1	Vigun01g146000	Vigun01g146000.3	Vigun01g146000.3.p	PF03767	PTHR31284 PTHR31284:SF15	EC:3.1.3.2			GO:0003993	AT1G04040	HAD superfamily, subfamily IIIB acid phosphatase	Cre16.g686500	(1 of 1) PF03767 - HAD superfamily, subfamily IIIB (Acid phosphatase) (Acid_phosphat_B)
gene	32784038	32784349	Vigun01g146100							1	Vigun01g146100	Vigun01g146100.1	Vigun01g146100.1.p		PTHR34538 PTHR34538:SF2					AT5G44005
gene	32786713	32787791	Vigun01g146200							1	Vigun01g146200	Vigun01g146200.1	Vigun01g146200.1.p	PF00238	PTHR11761 PTHR11761:SF10		KOG0901	K02894	GO:0003735 GO:0005840 GO:0006412	AT2G33370	Ribosomal protein L14p/L23e family protein	Cre04.g211800	Cytosolic 80S ribosomal protein L23	LOC_Os10g32920	ribosomal protein, putative, expressed
gene	32788693	32795842	Vigun01g146300							1	Vigun01g146300	Vigun01g146300.1	Vigun01g146300.1.p	PF00856 PF05033 PF10440	PTHR22884 PTHR22884:SF366	EC:2.1.1.43	KOG1082		GO:0005515 GO:0005634 GO:0008270 GO:0018024 GO:0034968	AT5G43990	SET-domain containing protein lysine methyltransferase family protein			LOC_Os02g40770	SET domain containing protein, expressed
gene	32804623	32806398	Vigun01g146400							1	Vigun01g146400	Vigun01g146400.1	Vigun01g146400.1.p	PF01657	PTHR32080 PTHR32080:SF9
gene	32814867	32830149	Vigun01g146500							1	Vigun01g146500	Vigun01g146500.2	Vigun01g146500.2.p		PTHR17204 PTHR17204:SF5			K13217	GO:0005515 GO:0005622 GO:0006396	AT1G04080	Tetratricopeptide repeat (TPR)-like superfamily protein	Cre16.g670300	Nuclear pre-mRNA splicing factor and U1 snRNP Component	LOC_Os03g11200	pre-mRNA-processing factor 39, putative, expressed
gene	32835809	32841639	Vigun01g146600							1	Vigun01g146600	Vigun01g146600.1	Vigun01g146600.1.p	PF00076 PF02136	PTHR10693 PTHR10693:SF29		KOG0116		GO:0000166 GO:0003676 GO:0005622 GO:0006810	AT5G43960	Nuclear transport factor 2 (NTF2) family protein with RNA binding (RRM-RBD-RNP motifs) domain	Cre02.g092400	(1 of 1) PTHR10693 - RAS GTPASE-ACTIVATING PROTEIN-BINDING PROTEIN	LOC_Os02g03890	nuclear transport factor 2, putative, expressed
gene	32842815	32846038	Vigun01g146700							1	Vigun01g146700	Vigun01g146700.1	Vigun01g146700.1.p		PTHR26312 PTHR26312:SF89				GO:0005515 GO:0005622 GO:0006396					LOC_Os03g04710	expressed protein
gene	32853533	32857295	Vigun01g146800							1	Vigun01g146800	Vigun01g146800.1	Vigun01g146800.1.p	PF08695	PTHR35114 PTHR35114:SF1					AT2G20390	(1 of 1) PF08695 - Cytochrome oxidase complex assembly protein 1 (Coa1)	Cre13.g604300		LOC_Os02g51840	expressed protein
gene	32860055	32862424	Vigun01g146900							1	Vigun01g146900	Vigun01g146900.2	Vigun01g146900.2.p	PF01535 PF13041 PF14432	PTHR24015 PTHR24015:SF151				GO:0005515	AT5G50390	Pentatricopeptide repeat (PPR-like) superfamily protein			LOC_Os08g04400	pentatricopeptide repeat domain containing protein, putative, expressed
gene	32863204	32867068	Vigun01g147000							1	Vigun01g147000	Vigun01g147000.1	Vigun01g147000.1.p	PF00069 PF08263 PF13855	PTHR27000 PTHR27000:SF217	EC:2.7.11.1	KOG1187		GO:0004672 GO:0004713 GO:0005515 GO:0005524 GO:0006468	AT4G28650	Leucine-rich repeat transmembrane protein kinase family protein	Cre12.g502901	(1 of 6) PF08263 - Leucine rich repeat N-terminal domain (LRRNT_2)	LOC_Os03g05140	receptor-like protein kinase 2 precursor, putative, expressed
gene	32874260	32875148	Vigun01g147100							1	Vigun01g147100	Vigun01g147100.1	Vigun01g147100.1.p	PF03912	PTHR34963 PTHR34963:SF2			K08903	GO:0009523 GO:0009654 GO:0015979 GO:0016020	AT4G28660	photosystem II reaction center PSB28 protein	Cre10.g440450	Photosystem II associated subunit 28
gene	32875241	32877735	Vigun01g147200							1	Vigun01g147200	Vigun01g147200.1	Vigun01g147200.1.p	PF00082 PF02225 PF05922	PTHR10795 PTHR10795:SF350	EC:3.4.14.10			GO:0004252 GO:0006508	AT1G04110	Subtilase family protein	Cre13.g585800	Secreted serine protease, subtilase-type	LOC_Os03g04950	OsSub26 - Putative Subtilisin homologue, expressed
gene	32883138	32891044	Vigun01g147300							1	Vigun01g147300	Vigun01g147300.1	Vigun01g147300.1.p	PF00005 PF01061 PF08370 PF14510	PTHR19241 PTHR19241:SF219	EC:3.6.3.17			GO:0005524 GO:0016020 GO:0016887			Cre16.g655450	(1 of 1) PTHR19241//PTHR19241:SF307 - ATP-BINDING CASSETTE TRANSPORTER // ABC TRANSPORTER G FAMILY MEMBER 34-RELATED
gene	32895666	32898969	Vigun01g147400							1	Vigun01g147400	Vigun01g147400.1	Vigun01g147400.1.p	PF03016	PTHR11062 PTHR11062:SF56		KOG1021			AT2G20370	Exostosin family protein			LOC_Os03g05110	xyloglucan galactosyltransferase KATAMARI1, putative, expressed
gene	32901528	32901902	Vigun01g147500							1	Vigun01g147500	Vigun01g147500.1	Vigun01g147500.1.p		PTHR33472 PTHR33472:SF2				GO:0005507 GO:0008131 GO:0009308 GO:0048038 GO:0055114	AT2G20362
gene	32903791	32912848	Vigun01g147600							1	Vigun01g147600	Vigun01g147600.1	Vigun01g147600.1.p	PF00005 PF00664	PTHR24223 PTHR24223:SF189	EC:3.6.3.44			GO:0005524 GO:0006810 GO:0016021 GO:0016887 GO:0042626 GO:0055085	AT1G04120	multidrug resistance-associated protein 5			LOC_Os03g04920	multidrug resistance-associated protein, putative, expressed
gene	32927575	32934767	Vigun01g147700							1	Vigun01g147700	Vigun01g147700.1	Vigun01g147700.1.p	PF00282	PTHR11999 PTHR11999:SF70	EC:4.1.1.25		K01592	GO:0003824 GO:0006520 GO:0016831 GO:0019752 GO:0030170	AT2G20340	Pyridoxal phosphate (PLP)-dependent transferases superfamily protein	Cre01.g028423	(1 of 1) 4.1.1.25 - Tyrosine decarboxylase / L-tyrosine carboxy-lyase	LOC_Os07g25590	decarboxylase, putative, expressed
gene	32935745	32944873	Vigun01g147800							1	Vigun01g147800	Vigun01g147800.1	Vigun01g147800.1.p	PF00005 PF01061 PF08370 PF14510	PTHR19241 PTHR19241:SF219	EC:3.6.3.17			GO:0005524 GO:0016020 GO:0016887			Cre16.g655450	(1 of 1) PTHR19241//PTHR19241:SF307 - ATP-BINDING CASSETTE TRANSPORTER // ABC TRANSPORTER G FAMILY MEMBER 34-RELATED
gene	32949366	32956999	Vigun01g147900							1	Vigun01g147900	Vigun01g147900.1	Vigun01g147900.1.p	PF00005 PF01061 PF08370 PF14510	PTHR19241 PTHR19241:SF219	EC:3.6.3.34			GO:0005524 GO:0016020 GO:0016887			Cre16.g655450	(1 of 1) PTHR19241//PTHR19241:SF307 - ATP-BINDING CASSETTE TRANSPORTER // ABC TRANSPORTER G FAMILY MEMBER 34-RELATED
gene	32964267	32964842	Vigun01g147950							1	Vigun01g147950	Vigun01g147950.1	Vigun01g147950.1.p	PF06839		EC:4.2.99.18			GO:0008270	AT2G07505	zinc ion binding			LOC_Os01g74380	hypothetical protein
gene	32969282	32977252	Vigun01g148000							1	Vigun01g148000	Vigun01g148000.1	Vigun01g148000.1.p	PF00005 PF01061 PF08370 PF14510	PTHR19241 PTHR19241:SF219	EC:3.6.3.17			GO:0005524 GO:0016020 GO:0016887			Cre16.g655450	(1 of 1) PTHR19241//PTHR19241:SF307 - ATP-BINDING CASSETTE TRANSPORTER // ABC TRANSPORTER G FAMILY MEMBER 34-RELATED
gene	32981469	32985633	Vigun01g148100							1	Vigun01g148100	Vigun01g148100.1	Vigun01g148100.1.p	PF00400	PTHR16017				GO:0005515	AT2G20330	Transducin/WD40 repeat-like superfamily protein	Cre04.g217750	(1 of 1) PTHR16017:SF0 - WD REPEAT-CONTAINING PROTEIN 70	LOC_Os10g32710	WD domain, G-beta repeat domain containing protein, expressed
gene	32989219	32990458	Vigun01g148200							1	Vigun01g148200	Vigun01g148200.1	Vigun01g148200.1.p	PF00072	PTHR24423	EC:2.7.13.3			GO:0000160	AT5G26594	response regulator 24			LOC_Os04g13480	response regulator receiver domain containing protein, expressed
gene	32991771	32992990	Vigun01g148300							1	Vigun01g148300	Vigun01g148300.1	Vigun01g148300.1.p	PF00072	PTHR24423				GO:0000160	AT5G26594	response regulator 24			LOC_Os04g13480	response regulator receiver domain containing protein, expressed
gene	32996021	32997487	Vigun01g148400							1	Vigun01g148400	Vigun01g148400.1	Vigun01g148400.1.p	PF00909	PTHR11730 PTHR11730:SF57			K03320	GO:0008519 GO:0015696 GO:0016020 GO:0072488	AT4G28700	ammonium transporter 1;4	Cre13.g569850	Ammonium transporter
gene	33000696	33011287	Vigun01g148500							1	Vigun01g148500	Vigun01g148500.1	Vigun01g148500.1.p	PF02141 PF03456	PTHR15288		KOG3569			AT2G20320	DENN (AEX-3) domain-containing protein	Cre06.g289450	(1 of 1) PTHR15288 - SUPPRESSION OF TUMORIGENICITY 5 ST5	LOC_Os03g05200	DENN domain containing protein, expressed
gene	33014700	33017762	Vigun01g148600							1	Vigun01g148600	Vigun01g148600.1	Vigun01g148600.1.p	PF00107 PF08240	PTHR11695 PTHR11695:SF269	EC:1.1.1.1 EC:1.1.1.284 EC:1.2.1.1		K00121	GO:0006069 GO:0008270 GO:0016491 GO:0051903 GO:0055114	AT5G43940	GroES-like zinc-binding dehydrogenase family protein	Cre12.g543400	Formaldehyde dehydrogenase	LOC_Os02g57040	dehydrogenase, putative, expressed
gene	33018982	33022363	Vigun01g148700							1	Vigun01g148700	Vigun01g148700.1	Vigun01g148700.1.p	PF03126	PTHR13115 PTHR13115:SF8		KOG2402	K15178	GO:0003677 GO:0005634 GO:0006352 GO:0006368 GO:0016570 GO:0016593			Cre03.g196450	(1 of 1) K15178 - RNA polymerase-associated protein RTF1 (RTF1)	LOC_Os12g35030	plus-3 domain containing protein, expressed
gene	33029364	33031497	Vigun01g148800							1	Vigun01g148800	Vigun01g148800.1	Vigun01g148800.1.p	PF05899	PTHR33271 PTHR33271:SF3					AT3G04300	RmlC-like cupins superfamily protein	Cre01.g013150	Conserved in the Green Lineage and Diatoms	LOC_Os02g40700	enzyme of the cupin superfamily protein, putative, expressed
gene	33031568	33040136	Vigun01g148900							1	Vigun01g148900	Vigun01g148900.2	Vigun01g148900.2.p	PF00400	PTHR22874 PTHR22874:SF4		KOG0266	K17985	GO:0005515	AT1G04140	Transducin family protein / WD-40 repeat family protein			LOC_Os02g18820	WD domain, G-beta repeat domain containing protein, expressed
gene	33049847	33052224	Vigun01g149000							1	Vigun01g149000	Vigun01g149000.1	Vigun01g149000.1.p	PF00203	PTHR11880 PTHR11880:SF8		KOG0899	K02965	GO:0003735 GO:0005840 GO:0006412	ATCG00820	ribosomal protein S19	Cre08.g375250	Mitochondrial ribosomal protein S19
gene	33053414	33059029	Vigun01g149100							1	Vigun01g149100	Vigun01g149100.1	Vigun01g149100.1.p	PF00573	PTHR10746		KOG1624	K02926	GO:0003735 GO:0005840 GO:0006412	AT2G20060	Ribosomal protein L4/L1 family			LOC_Os11g37510	ribosomal protein L4, putative, expressed
gene	33059314	33065187	Vigun01g149200							1	Vigun01g149200	Vigun01g149200.1	Vigun01g149200.1.p	PF00400	PTHR22838				GO:0005515	AT5G43920	transducin family protein / WD-40 repeat family protein	Cre08.g382515	(1 of 1) PTHR22838//PTHR22838:SF0 - WD REPEAT PROTEIN 26-RELATED // WD REPEAT-CONTAINING PROTEIN 26
gene	33071733	33078867	Vigun01g149300							1	Vigun01g149300	Vigun01g149300.1	Vigun01g149300.1.p	PF07714	PTHR27001 PTHR27001:SF10	EC:2.7.11.1	KOG1187		GO:0004672 GO:0004713 GO:0005524 GO:0006468	AT2G20300	Protein kinase superfamily protein	Cre07.g346550	(1 of 26) KOG1187 - Serine/threonine protein kinase	LOC_Os02g57080	serine/threonine-protein kinase, putative, expressed
gene	33082055	33087665	Vigun01g149400							1	Vigun01g149400	Vigun01g149400.1	Vigun01g149400.1.p	PF00294	PTHR10584 PTHR10584:SF190	EC:2.7.1.3	KOG2855 KOG2947		GO:0004747 GO:0006014	AT4G28706	pfkB-like carbohydrate kinase family protein	Cre01.g045640	(1 of 1) PTHR10584//PTHR10584:SF190 - SUGAR KINASE // RIBOKINASE-RELATED	LOC_Os08g45180	kinase, pfkB family, putative, expressed
gene	33088118	33094622	Vigun01g149500							1	Vigun01g149500	Vigun01g149500.1	Vigun01g149500.1.p	PF00294	PTHR10584 PTHR10584:SF180	EC:2.7.1.15	KOG2855		GO:0004747 GO:0006014			Cre01.g045640	(1 of 1) PTHR10584//PTHR10584:SF190 - SUGAR KINASE // RIBOKINASE-RELATED
gene	33101004	33118310	Vigun01g149600							1	Vigun01g149600	Vigun01g149600.1	Vigun01g149600.1.p	PF00063 PF00612 PF01843 PF02736	PTHR13140 PTHR13140:SF256	EC:3.6.4.1		K10357	GO:0003774 GO:0005515 GO:0005524 GO:0016459	AT5G43900	myosin 2	Cre16.g658650	Myosin heavy chain, class XI
gene	33140767	33142870	Vigun01g149700							1	Vigun01g149700	Vigun01g149700.1	Vigun01g149700.1.p	PF13738	PTHR23023 PTHR23023:SF83	EC:1.14.13.168	KOG1399	K11816	GO:0004499 GO:0016491 GO:0050660 GO:0050661 GO:0055114	AT4G28720	Flavin-binding monooxygenase family protein			LOC_Os04g03980	flavin monooxygenase, putative, expressed
gene	33172469	33177994	Vigun01g149800							1	Vigun01g149800	Vigun01g149800.1	Vigun01g149800.1.p	PF12552 PF14309 PF14383	PTHR21726 PTHR21726:SF36					AT4G28760	Protein of unknown function (DUF3741)			LOC_Os04g42770	expressed protein
gene	33182777	33191575	Vigun01g149900							1	Vigun01g149900	Vigun01g149900.1	Vigun01g149900.1.p		PTHR24106 PTHR24106:SF146				GO:0005515	AT2G20210	RNI-like superfamily protein			LOC_Os12g12740	leucine-rich repeat family protein, putative, expressed
gene	33201049	33212794	Vigun01g150000							1	Vigun01g150000	Vigun01g150000.1	Vigun01g150000.1.p	PF02985 PF12348	PTHR21567 PTHR21567:SF9			K16578	GO:0005488 GO:0005515	AT2G20190	CLIP-associated protein	Cre03.g154425	CLIP-associating-protein	LOC_Os04g42840	HEAT repeat family protein, putative, expressed
gene	33215852	33217259	Vigun01g150050							1	Vigun01g150050	Vigun01g150050.1	Vigun01g150050.1.p	PF00072	PTHR24423	EC:2.7.13.3			GO:0000160
gene	33237081	33241704	Vigun01g150100							1	Vigun01g150100	Vigun01g150100.1	Vigun01g150100.1.p	PF00010	PTHR12565 PTHR12565:SF86				GO:0046983	AT2G20180	phytochrome interacting factor 3-like 5
gene	33247701	33249918	Vigun01g150200							1	Vigun01g150200	Vigun01g150200.1	Vigun01g150200.1.p	PF12796 PF13962	PTHR24177 PTHR24177:SF17				GO:0005515
gene	33250259	33255097	Vigun01g150300							1	Vigun01g150300	Vigun01g150300.1	Vigun01g150300.1.p	PF07724	PTHR23073	EC:3.4.25.1		K03062	GO:0005524 GO:0005737 GO:0016787 GO:0030163	AT4G29040	regulatory particle AAA-ATPase 2A	Cre07.g329700	26S proteasome regulatory subunit	LOC_Os03g18690	26S protease regulatory subunit 4, putative, expressed
gene	33264055	33264279	Vigun01g150350							1	Vigun01g150350	Vigun01g150350.1	Vigun01g150350.1.p
gene	33265807	33266637	Vigun01g150400							1	Vigun01g150400	Vigun01g150400.1	Vigun01g150400.1.p		PTHR34463 PTHR34463:SF1
gene	33273064	33276046	Vigun01g150500							1	Vigun01g150500	Vigun01g150500.1	Vigun01g150500.1.p	PF00012	PTHR19375 PTHR19375:SF232			K03283				Cre08.g372100	Heat shock protein 70A
gene	33297300	33301902	Vigun01g150600							1	Vigun01g150600	Vigun01g150600.1	Vigun01g150600.1.p	PF13515	PTHR30509 PTHR30509:SF9									LOC_Os11g01030	expressed protein
gene	33307878	33308504	Vigun01g150700							1	Vigun01g150700	Vigun01g150700.1	Vigun01g150700.1.p	PF15511	PTHR10484		KOG3467	K11254	GO:0000786 GO:0003677 GO:0005634 GO:0046982	AT1G07660	Histone superfamily protein	Cre06.g276650	Histone H4	LOC_Os10g39410	Core histone H2A/H2B/H3/H4 domain containing protein, putative, expressed
gene	33325951	33330524	Vigun01g150800							1	Vigun01g150800	Vigun01g150800.1	Vigun01g150800.1.p	PF00999	PTHR32468 PTHR32468:SF10				GO:0006812 GO:0015299 GO:0016021 GO:0055085	AT3G53720	cation/H+ exchanger 20			LOC_Os05g02240	ATCHX20, putative, expressed
gene	33335218	33340334	Vigun01g150900							1	Vigun01g150900	Vigun01g150900.1	Vigun01g150900.1.p	PF01412	PTHR23180 PTHR23180:SF293		KOG0704	K12492	GO:0005096	AT3G53710	ARF-GAP domain 6	Cre09.g386550	(1 of 1) K12492 - ADP-ribosylation factor GTPase-activating protein 1 (ARFGAP1)	LOC_Os03g17020	GTPase-activating protein, putative, expressed
gene	33345173	33346599	Vigun01g151000							1	Vigun01g151000	Vigun01g151000.2	Vigun01g151000.2.p		PTHR34952 PTHR34952:SF2					AT3G53670				LOC_Os05g02260	expressed protein
gene	33347888	33350408	Vigun01g151100							1	Vigun01g151100	Vigun01g151100.1	Vigun01g151100.1.p	PF00076	PTHR24012				GO:0000166 GO:0003676	AT2G37510	RNA-binding (RRM/RBD/RNP motifs) family protein			LOC_Os03g17060	RNA recognition motif containing protein, putative, expressed
gene	33393126	33396705	Vigun01g151200							1	Vigun01g151200	Vigun01g151200.2	Vigun01g151200.2.p	PF13259	PTHR33373 PTHR33373:SF1							Cre11.g482626
gene	33397051	33400879	Vigun01g151300							1	Vigun01g151300	Vigun01g151300.1	Vigun01g151300.1.p	PF00168 PF00614 PF12357	PTHR18896 PTHR18896:SF11	EC:3.1.4.4		K01115	GO:0003824 GO:0004630 GO:0005509 GO:0005515 GO:0016020 GO:0046470
gene	33402383	33405659	Vigun01g151400							1	Vigun01g151400	Vigun01g151400.2	Vigun01g151400.2.p	PF00168 PF00614 PF12357	PTHR18896 PTHR18896:SF11	EC:3.1.4.4		K01115	GO:0003824 GO:0004630 GO:0005509 GO:0005515 GO:0016020 GO:0046470
gene	33417155	33418578	Vigun01g151500							1	Vigun01g151500	Vigun01g151500.1	Vigun01g151500.1.p	PF00847	PTHR31194 PTHR31194:SF13				GO:0003677 GO:0003700 GO:0006355	AT5G11190	Integrase-type DNA-binding superfamily protein
gene	33427337	33433259	Vigun01g151600							1	Vigun01g151600	Vigun01g151600.1	Vigun01g151600.1.p	PF05183	PTHR23079 PTHR23079:SF1	EC:2.7.7.48		K11699	GO:0000166 GO:0003968	AT3G49500	RNA-dependent RNA polymerase 6			LOC_Os01g34350	RNA-dependent RNA polymerase, putative, expressed
gene	33447320	33448186	Vigun01g151700							1	Vigun01g151700	Vigun01g151700.1	Vigun01g151700.1.p		PTHR15852 PTHR15852:SF23	EC:5.3.4.1			GO:0031072 GO:0051082
gene	33474128	33479026	Vigun01g151800							1	Vigun01g151800	Vigun01g151800.1	Vigun01g151800.1.p	PF00106	PTHR24320 PTHR24320:SF81	EC:1.1.1.330	KOG1208		GO:0008152 GO:0016491	AT5G02540	NAD(P)-binding Rossmann-fold superfamily protein	Cre12.g556750	Short-chain dehydrogenase/reductase	LOC_Os01g05840	oxidoreductase, short chain dehydrogenase/reductase family domain containing family, expressed
gene	33478726	33479816	Vigun01g151900							1	Vigun01g151900	Vigun01g151900.1	Vigun01g151900.1.p		PTHR34658					AT2G37530				LOC_Os01g05850	expressed protein
gene	33479817	33484547	Vigun01g152000							1	Vigun01g152000	Vigun01g152000.1	Vigun01g152000.1.p	PF05978	PTHR19444 PTHR19444:SF13		KOG3097		GO:0004129	AT3G09470	Major facilitator superfamily protein			LOC_Os12g37939	unc-93 homolog A, putative, expressed
gene	33485769	33492489	Vigun01g152100							1	Vigun01g152100	Vigun01g152100.1	Vigun01g152100.1.p	PF01399	PTHR14005			K03254	GO:0005515	AT4G11420	eukaryotic translation initiation factor 3A	Cre13.g564250	Eukaryotic translation initiation factor 3, subunit A	LOC_Os01g03070	transposon protein, putative, unclassified, expressed
gene	33497013	33499575	Vigun01g152200							1	Vigun01g152200	Vigun01g152200.1	Vigun01g152200.1.p	PF00076	PTHR24012				GO:0000166 GO:0003676	AT2G37510	RNA-binding (RRM/RBD/RNP motifs) family protein			LOC_Os03g17060	RNA recognition motif containing protein, putative, expressed
gene	33506241	33508225	Vigun01g152500							1	Vigun01g152500	Vigun01g152500.1	Vigun01g152500.1.p		PTHR34952					AT3G53670				LOC_Os05g02260	expressed protein
gene	33509316	33509435	Vigun01g152600							1	Vigun01g152600	Vigun01g152600.1	Vigun01g152600.1.p							AT3G53668	conserved peptide upstream open reading frame 51
gene	33511052	33514293	Vigun01g152700							1	Vigun01g152700	Vigun01g152700.1	Vigun01g152700.1.p		PTHR35286 PTHR35286:SF1					AT3G53630				LOC_Os03g17140	expressed protein
gene	33518738	33523407	Vigun01g152800							1	Vigun01g152800	Vigun01g152800.1	Vigun01g152800.1.p	PF00719	PTHR10286 PTHR10286:SF20	EC:3.6.1.1	KOG1626	K01507	GO:0000287 GO:0004427 GO:0005737 GO:0006796	AT3G53620	pyrophosphorylase 4	Cre09.g387875	Soluble inorganic pyrophosphatase	LOC_Os05g02310	soluble inorganic pyrophosphatase, putative, expressed
gene	33543014	33546266	Vigun01g152900							1	Vigun01g152900	Vigun01g152900.1	Vigun01g152900.1.p	PF00892	PTHR31218 PTHR31218:SF29				GO:0016020 GO:0016021 GO:0022857	AT2G37460	nodulin MtN21 /EamA-like transporter family protein
gene	33545182	33552470	Vigun01g153000							1	Vigun01g153000	Vigun01g153000.1	Vigun01g153000.1.p	PF03372	PTHR11200 PTHR11200:SF115	EC:3.1.3.56	KOG0565		GO:0046856	AT2G37440	DNAse I-like superfamily protein	Cre07.g352400	Inositol polyphosphate related phosphatase
gene	33575512	33576024	Vigun01g153100							1	Vigun01g153100	Vigun01g153100.1	Vigun01g153100.1.p	PF13912	PTHR26374 PTHR26374:SF198				GO:0003676 GO:0003735 GO:0005622 GO:0005840 GO:0006412 GO:0046872	AT2G37430	C2H2 and C2HC zinc fingers superfamily protein
gene	33580824	33582686	Vigun01g153200							1	Vigun01g153200	Vigun01g153200.1	Vigun01g153200.1.p	PF13912	PTHR26374 PTHR26374:SF198				GO:0003676 GO:0046872	AT2G37430	C2H2 and C2HC zinc fingers superfamily protein
gene	33583610	33590231	Vigun01g153300							1	Vigun01g153300	Vigun01g153300.1	Vigun01g153300.1.p	PF01678	PTHR31689 PTHR31689:SF0	EC:5.1.1.7		K01778	GO:0008837 GO:0009089	AT3G53580	diaminopimelate epimerase family protein	Cre05.g237400	Diaminopimelate epimerase	LOC_Os12g37960	diaminopimelate epimerase, chloroplast precursor, putative, expressed
gene	33593921	33594682	Vigun01g153400							1	Vigun01g153400	Vigun01g153400.1	Vigun01g153400.1.p	PF07795	PTHR33431 PTHR33431:SF2
gene	33604123	33605534	Vigun01g153500							1	Vigun01g153500	Vigun01g153500.1	Vigun01g153500.1.p	PF09713	PTHR31871 PTHR31871:SF3	EC:3.4.17.23			GO:0003677 GO:0003917 GO:0005694 GO:0006265					LOC_Os05g38680	plant-specific domain TIGR01589 family protein, expressed
gene	33623774	33625687	Vigun01g153600							1	Vigun01g153600	Vigun01g153600.1	Vigun01g153600.1.p	PF07719 PF14559	PTHR26312 PTHR26312:SF76				GO:0005515	AT3G53560	Tetratricopeptide repeat (TPR)-like superfamily protein
gene	33635712	33642045	Vigun01g153700							1	Vigun01g153700	Vigun01g153700.1	Vigun01g153700.1.p	PF12552 PF14309 PF14383	PTHR21726 PTHR21726:SF49					AT3G53540	(1 of 2) PTHR21726:SF49 - PHOSPHATIDYLINOSITOL N-ACETYGLUCOSAMINLYTRANSFERASE SUBUNIT P-LIKE PROTEIN			LOC_Os03g17210	expressed protein
gene	33646443	33649833	Vigun01g153800							1	Vigun01g153800	Vigun01g153800.1	Vigun01g153800.1.p	PF00403	PTHR22814 PTHR22814:SF16		KOG1603		GO:0030001 GO:0046872	AT2G37390	Chloroplast-targeted copper chaperone protein			LOC_Os03g60480	heavy metal-associated domain containing protein, expressed
gene	33662455	33665286	Vigun01g153900							1	Vigun01g153900	Vigun01g153900.1	Vigun01g153900.1.p	PF03081	PTHR12542 PTHR12542:SF38			K07195	GO:0000145 GO:0006887	AT3G09520	exocyst subunit exo70 family protein H4
gene	33673487	33675870	Vigun01g154000							1	Vigun01g154000	Vigun01g154000.1	Vigun01g154000.1.p	PF12796 PF13962	PTHR24177 PTHR24177:SF10		KOG0502 KOG0508 KOG0512 KOG4412		GO:0005515			Cre02.g083050	(1 of 19) PTHR24188 - ANKYRIN REPEAT PROTEIN
gene	33683025	33686275	Vigun01g154100							1	Vigun01g154100	Vigun01g154100.1	Vigun01g154100.1.p	PF12796 PF13962	PTHR24186 PTHR24186:SF4		KOG4412		GO:0005515			Cre02.g083050	(1 of 19) PTHR24188 - ANKYRIN REPEAT PROTEIN
gene	33690346	33691404	Vigun01g154200							1	Vigun01g154200	Vigun01g154200.1	Vigun01g154200.1.p		PTHR33312 PTHR33312:SF9
gene	33698052	33706144	Vigun01g154300							1	Vigun01g154300	Vigun01g154300.1	Vigun01g154300.1.p	PF08235 PF16876	PTHR12181 PTHR12181:SF12	EC:3.1.3.4	KOG2116	K15728		AT3G09560	Lipin family protein
gene	33706394	33709248	Vigun01g154400							1	Vigun01g154400	Vigun01g154400.1	Vigun01g154400.1.p	PF10192	PTHR21229 PTHR21229:SF26				GO:0007186 GO:0016021 GO:0019236	AT5G18520	Lung seven transmembrane receptor family protein	Cre12.g523950	(1 of 1) PTHR21229//PTHR21229:SF2 - LUNG SEVEN TRANSMEMBRANE RECEPTOR // PROTEIN C15H9.5	LOC_Os01g61970	Lung seven transmembrane receptor domain containing protein, putative, expressed
gene	33716327	33717408	Vigun01g154500							1	Vigun01g154500	Vigun01g154500.1	Vigun01g154500.1.p		PTHR35304					AT5G02640				LOC_Os05g02900	expressed protein
gene	33733051	33739737	Vigun01g154600							1	Vigun01g154600	Vigun01g154600.1	Vigun01g154600.1.p	PF00122 PF00690 PF13246	PTHR24093 PTHR24093:SF289	EC:3.6.3.8			GO:0000166 GO:0016021 GO:0046872
gene	33742421	33745730	Vigun01g154700							1	Vigun01g154700	Vigun01g154700.1	Vigun01g154700.1.p	PF00005 PF01061	PTHR19241 PTHR19241:SF258				GO:0005524 GO:0016020 GO:0016887	AT3G53510	ABC-2 type transporter family protein			LOC_Os03g17350	white-brown complex homolog protein, putative, expressed
gene	33755051	33758197	Vigun01g154800							1	Vigun01g154800	Vigun01g154800.3	Vigun01g154800.3.p	PF00076 PF00098	PTHR23147		KOG0107		GO:0000166 GO:0003676 GO:0008270	AT3G53500	RNA-binding (RRM/RBD/RNP motifs) family protein with retrovirus zinc finger-like domain			LOC_Os01g06290	splicing factor, arginine/serine-rich, putative, expressed
gene	33760207	33763808	Vigun01g154900							1	Vigun01g154900	Vigun01g154900.1	Vigun01g154900.1.p	PF00076 PF00098	PTHR23147		KOG0107	K12896	GO:0000166 GO:0003676 GO:0008270	AT3G53500	RNA-binding (RRM/RBD/RNP motifs) family protein with retrovirus zinc finger-like domain			LOC_Os01g06290	splicing factor, arginine/serine-rich, putative, expressed
gene	33765403	33777213	Vigun01g155000							1	Vigun01g155000	Vigun01g155000.1	Vigun01g155000.1.p		PTHR33780 PTHR33780:SF3					AT3G53490				LOC_Os03g17440	expressed protein
gene	33778941	33780969	Vigun01g155100							1	Vigun01g155100	Vigun01g155100.1	Vigun01g155100.1.p	PF03649	PTHR30028 PTHR30028:SF0			K02069		AT2G37330	aluminum sensitive 3			LOC_Os05g02750	ABC transporter, membrane-spanning/permease subunit, putative, expressed
gene	33785804	33788734	Vigun01g155200							1	Vigun01g155200	Vigun01g155200.1	Vigun01g155200.1.p		PTHR33701 PTHR33701:SF2					AT2G37300				LOC_Os03g17500	expressed protein
gene	33799097	33802694	Vigun01g155300							1	Vigun01g155300	Vigun01g155300.1	Vigun01g155300.1.p	PF00481	PTHR13832 PTHR13832:SF367	EC:3.1.3.16	KOG0700	K01102	GO:0003824 GO:0004722 GO:0006470
gene	33806909	33809080	Vigun01g155400							1	Vigun01g155400	Vigun01g155400.1	Vigun01g155400.1.p		PTHR12381			K18732		AT5G02770	(1 of 2) PTHR12381 - RIBONUCLEOPROTEIN			LOC_Os03g17490	expressed protein
gene	33812636	33814870	Vigun01g155500							1	Vigun01g155500	Vigun01g155500.1	Vigun01g155500.1.p	PF13410 PF13417	PTHR11260 PTHR11260:SF222	EC:2.5.1.18	KOG0406	K00799	GO:0005515	AT5G02790	Glutathione S-transferase family protein			LOC_Os03g17470	IN2-1 protein, putative, expressed
[truncated: 30,272 more rows]

## Sheet: Sheet5
Ref	Start	End	Gene_ID		NE					Chr	locusName	transcriptName	peptideName	Pfam	Panther	ec	KOG	KO	GO	Best-hit-arabi-name	Best-hit-arabi-defline	Best-hit-clamy-name	Best-hit-clamy-defline	Best-hit-rice-name	Best-hit-rice-defline
[truncated: 468 more rows]

[truncated: 5 more sheets: Genes_final, Sheet4, Sheet2, Genes , Genes2]
